# Supplementary material for: Identification of MicroRNA Targets of Capsicum spp. Using MiRTrans—a Trans-Omics Approach
Source: Front Plant Sci. 2017 Apr 10;8:495. doi: 10.3389/fpls.2017.00495 (PMC5385386; doi:10.3389/fpls.2017.00495)
Supplement: Supplementary file 1 [file Table1.xlsx]

## Sheet: Table S7
Table S1. The sequences of identified pepper miRNA
>can-miR156a-5p
UUGACAGAAGAUAGAGAGCAC
>can-miR156b-5p
UUGACAGAAGAUAGAGAGCAC
>can-miR156c-5p
UUGACAGAAGAUAGAGAGCAC
>can-miR156d-5p
UGACAGAAGAGAGUGAGCAC
>can-miR156e-5p
UGACAGAAGAGAGUGAGCAC
>can-miR156f-5p
UGACAGAAGAGAGUGAGCAC
>can-miR156g
UUGACAGAAGAGAGAGAGUAC
>can-miR156h-5p
UUGACAGAAGAGAGUGAGCAU
>can-miR156i
CUGACAGAAAGAGAAGUGAGCA
>can-miR156a-3p
GCUCUCUAUGCUUCUGUCAUCA
>can-miR156b-3p
GCUCUCUAUGCUUCGGUCAUCA
>can-miR156c-3p
GCUCUCUAUUCUUCUGUCAUCA
>can-miR156d-3p
GCUCACCCUCUAUCUGUCACC
>can-miR156e-3p
GCUCACAUCUCUGUCUGUCACC
>can-miR156f-3p
GCUCAUUUCUCUUUCUGUCAGC
>can-miR156h-3p
GCUCACUUCUCUUUCUGUCAGUC
>can-miR159a
UUUGGAUUGAAGGGAGCUCUA
>can-miR159b
UUUGGAUUGAAGGGAGCUCUA
>can-miR159c-3p.1
UUUGGAUUGAAGGGAGCUCUA
>can-miR159c-3p.2
GUUUGCAUAUGUCAGGAGCUUC
>can-miR159c-5p.1
GAGCUCCUUGAAGUCCAAACG
>can-miR159c-5p.2
AGCUGCUUACCUAUGGAUUCC
>can-miR160a-5p
UGCCUGGCUCCCUGUAUGCCA
>can-miR160b-5p
UGCCUGGCUCCCUGUAUGCCA
>can-miR160a-3p
GCGUAUGAGGAGCCAAGCAUA
>can-miR160b-3p
GCAUUCUAGGAGCCAUGCAUG
>can-miR162a-3p
UCGAUAAACCUCUGCAUCCAG
>can-miR162c-3p
UCGAUAAACCUCUGCAUCCAG
>can-miR162d-3p
UCGAUAAACCUCUGCAUCCAG
>can-miR162b-3p.1
UCGAUAAACCUCUGCAUCCAG
>can-miR162e-3p.1
UCGAUAAACCUCUGCAUCCAG
>can-miR162b-3p.2
AAAUAUAGCAAACUGGAAUCGA
>can-miR162e-3p.2
AAAUAUAGCAAACUGGAAUCGA
>can-miR162f-3p.1
UCGAUAAACCUCUGCAUCCGG
>can-miR162f-3p.2
AAAUAUAGCAAGCAGGAAUCGA
>can-miR162a-5p
GGACGCAGCGGUUCAUCGAUC
>can-miR162b-5p
GGAGGCAGCGGUUGAUCGAUC
>can-miR162f-5p
GGAGGCAGCGGUUGAUCGAUC
>can-miR162e-5p
GGAGGCAGCGGUUGAUCGAUC
>can-miR162c-5p
GGAGGCAGCGGUUCAUCGGUC
>can-miR162d-5p
GGAGGCAGCGGUUCAUCGAUC
>can-miR164a-5p
UGGAGAAGCAGGGCACGUGCA
>can-miR164b-5p
UGGAGAAGCAGGGCGCGUGCA
>can-miR164c
UGGAGAAGCAGGGCACAUGUU
>can-miR164d
UGGAGAAGCAGGGCACAUGCU
>can-miR164a-3p
CACGUGUUCUGCUUCCCCAAC
>can-miR164b-3p
CAUGUGCCCGUCUUCCCCAUC
>can-miR166a-3p
UCGGACCAGGCUUCAUUCCCC
>can-miR166b-3p
UCGGACCAGGCUUCAUUCCCC
>can-miR166c-3p
UCGGACCAGGCUUCAUUCCCC
>can-miR166d-3p
UCGGACCAGGCUUCAUUCCCC
>can-miR166e-3p
UCGGACCAGGCUUCAUUCCCC
>can-miR166f-3p
UCGGACCAGGCUUCAUUCCCC
>can-miR166g-3p
UCGGACCAGGCUUCAUUCCCC
>can-miR166h-3p
UCGGACCAGGCUUCAUUCCUC
>can-miR166i-3p
UCGGACCAGGCUUCAUUCCUC
>can-miR166a-5p
GGAAUGUUGUCUGGCUCGAGG
>can-miR166b-5p
GGAAUGUUGUCUGGCUCGAGG
>can-miR166c-5p
GGAAUGUUGUCUGGCUCGAGG
>can-miR166d-5p
GGAAUGUUGUCUGGCUCGAAG
>can-miR166e-5p
AGAAUGUUGUCUGGUUCGCAA
>can-miR166f-5p
UGAAUGUUGUCUGAUUCGAAA
>can-miR166g-5p
AGAAUGUUGUCUGGUUCGUGA
>can-miR166h-5p
GGAAUGUUGUCUGGCUCGACA
>can-miR166i-5p
GGAAUGGAGACUGAUCCAAGA
>can-miR167a-5p
UGAAGCUGCCAGCAUGAUCUA
>can-miR167b-5p
UGAAGCUGCCAGCAUGAUCUA
>can-miR167c-5p
UGAAGCUGCCAGCAUGAUCUA
>can-miR167d-5p
UGAAGCUGCCAGCAUGAUCUA
>can-miR167a-3p
GAUCAUGUGGCAGCAUCACC
>can-miR167b-3p
GGUCAUGCUCGGACAGCCUCACU
>can-miR167c-3p
GAUCAUAUGGUAGCUUCACC
>can-miR167d-3p
GAUCAUGUGGCAGCAUCACC
>can-miR168a-5p
UCGCUUGGUGCAGGUCGGGAC
>can-miR168a-3p
CCUGCCUUGCAUCAACUGAAU
>can-miR168b-3p
CCCGCCUUGCAUCAACUGAAU
>can-miR169a-5p
CAGCCAAGGAUGACUUGCCGA
>can-miR169b-5p
CAGCCAAGGAUGACUUGCCGG
>can-miR169c-5p
CAUCCAAGGAUGACUUGCCGA
>can-miR169d-5p
UAGCCAAGGAUGACUUGCCUA
>can-miR169e-5p
UAGCCAAGGAUGACUUGCCUA
>can-miR169f-5p
UAGCCAAGGAUGACUUGCCUG
>can-miR169g-5p
UAGCCAAGGAUGACUUGCCUG
>can-miR169h-5p
UAGCCAAGGAUGACUUGCCUG
>can-miR169i-5p
UAGCCAAGGAUGACUUGCCUG
>can-miR169j-5p
UAGCCAAGGAUGACUUGCCUA
>can-miR169k-5p
UAGCCAAGGAUGACUUGCCUG
>can-miR169l-5p
UGAUAGCCAAGGAUGACUGGU
>can-miR169a-3p
GGCAGGUCAUCCUUGGCUAUA
>can-miR169c-3p
GGCAGGUCAUCCUUGGCUAUA
>can-miR169b-3p
GGCAAGUCAUCUUUGGCUACA
>can-miR169d-3p
GGCAGUCGUCUUUAGCUAUA
>can-miR169e-3p
GGCAGUCGUCUUUAGCUAUA
>can-miR169f-3p
GGCAGUCUCCUUGGCCCU
>can-miR169g-3p
GGCAGUCUCCUUGGCUACC
>can-miR169h-3p
GGCAGUCUCCUUGGCUACC
>can-miR169i-3p
AGCAGGUCAUCUUUAGCAAACU
>can-miR169j-3p
GGCAAGUCAUCCUGGCUAAC
>can-miR169k-3p
GGCAGUCUCCUUGGCUACU
>can-miR169l-3p
CGGUCAUCUGCGGUUAUCAAA
>can-miR171a-3p
UGAUUGAGCCGUGUCAAUAUC
>can-miR171b-3p
UGAUUGAGCCGUGUCAAUAUC
>can-miR171c-3p
UGAUUGAGCCGUGCCAAUAUC
>can-miR171e-3p
UGAUUGAGCCGUGCCAAUAUC
>can-miR171f-3p
UGAUUGAGCCGUGCCAAUAUC
>can-miR171g-3p
UGAUUGAGCCGUGCCAAUAUC
>can-miR171d
UGAUUGAGCCGUGCCAAUAUC
>can-miR171h-3p
UUGAGCCGCGCCAAUAUCACU
>can-miR171i-3p
UUGAGCCGCGCCAAUAUCAUU
>can-miR171j-3p
UUGAGCCGCGCCAAUAUCACG
>can-miR171a-5p
UAUUGGCCUGGUUCACUCAGA
>can-miR171b-5p
UAUUGGCCUGGUUCACUCAGA
>can-miR171c-5p
UGUUGGAACGGCUCAAUCAAA
>can-miR171e-5p
UGUUGGAAUGGCUCAAUCUGA
>can-miR171f-5p
UAUUGGUGCAGUUCAAUCAGA
>can-miR171g-5p
UAUUGGCCUGGUUCACUCAG
>can-miR171h-5p
CGAUGUUGGUGAGGUUCAAUC
>can-miR171i-5p
CGAUGUUGGUGAGGUUCAAUC
>can-miR171j-5p
AGAUAUUGGUGCGGUUCAAUG
>can-miR172a-3p
AGAAUCUUGAUGAUGCUGCAU
>can-miR172b-3p
AGAAUCUUGAUGAUGCUGCAU
>can-miR172c-3p
AGAAUCUUGAUGAUGCUGCAU
>can-miR172d-3p
AGAAUCUUGAUGAUGCUGCAU
>can-miR172e-3p
AGAAUCUUGAUGAUGCUGCAG
>can-miR172f-3p
AGAAUCUUGAUGAUGCUGCAG
>can-miR172g-3p
AGAAUCUUGAUGCUGCUGCAU
>can-miR172h-3p
UGAAUCUUGAUGAUGCUGCAU
>can-miR172i-3p
GGAAUCUUGAUGAUGCUGCAU
>can-miR172a-5p
GCAGCAUCAUUAAGAUUCACA
>can-miR172b-5p
GCAGCACUAUCAAGAUUCACA
>can-miR172c-5p
GUAGCAUCAUCAAGAUUCAUA
>can-miR172d-5p
GUAGCAUAAUCAAGAUUCACA
>can-miR172e-5p
GCAGCAUCUUCAAGAUUCACA
>can-miR172f-5p
GGAGCAUCAUCAAGAUUCA
>can-miR172g-5p
GCAGCAUUAUCAAGAUUCACA
>can-miR172h-5p
GCAGCACCAUUAAGAUUCUCA
>can-miR172i-5p
GCAACAUCAUCAAGAUUCACA
>can-miR319a
UUGGACUGAAGGGAGCUCCCU
>can-miR319b-3p.1
UUGGACUGAAGGGAGCUCCCU
>can-miR319b-3p.2
AACGAUGCAUGAGCUGUGUUU
>can-miR319c-5p
UGCUGCCGACUCAUUCAUCCA
>can-miR319b-5p
AUACAGCUGAUGACUCGUUGA
>can-miR319c-3p
AGUGAAUGAAGCGGGAGUACAAG
>can-miR390a-5p
AAGCUCAGGAGGGAUAGCGCC
>can-miR390b-5p
AAGCUCAGGAGGGAUAGCACC
>can-miR390a-3p
CGCUAUCCAUCUUGAGUUUUA
>can-miR390b-3p
CGCUAUCCAUCCUGAGUUUUA
>can-miR393a-5p
UCCAAAGGGAUCGCAUUGAUCC
>can-miR393a-3p
AUCAUGCGAUCUCUUCGGAAU
>can-miR394a
UUGGCAUUCUGUCUACCUCC
>can-miR394b
UUGGCAUUCUGUCCACCUCC
>can-miR395a
CUGAAGUGUUUGGGGGAACUC
>can-miR395b
CUGAAGUGUUUGGGGGAACUC
>can-miR395c
CUGAAGUGUUUGGGGGAACUC
>can-miR395d
CUGAAGUGUUUGGGGGAACUC
>can-miR395e
CUGAAGUGUUUGGGGGAACUC
>can-miR395f
CUGAAGUGUUUGGGGGAACUC
>can-miR395g
CUGAAGUGUUUGGGGGAACUC
>can-miR395i
CUGAAGUGUUUGGGGGAACUC
>can-miR395j
CUGAAGUGUUUGGGGGAACUC
>can-miR395k
CUGAAGUGUUUGGGGGAACUC
>can-miR395h
CGGAAGUGUUUGGGGGAACUC
>can-miR396a-5p
UUCCACAGCUUUCUUGAACUG
>can-miR396b-5p
UUCCACAGCUUUCUUGAACUG
>can-miR396c-5p
UUCCACAGCUUUCUUGAACUU
>can-miR396d-5p
UUCCACAGCUUUCUUGAACUA
>can-miR396a-3p
UUCAAUAAAGCUGUGGGAAG
>can-miR396b-3p
GUUCAAUAAAGCUGUGGGAAG
>can-miR396c-3p
GUCCAAGAAAGCUGUGGGAAA
>can-miR396d-3p
UUCAAGAAAGUUGUGGGAAA
>can-miR397a-5p
UCAUUGAGUGCAGCGUUGAUG
>can-miR397b
UGAUUGAGUGCAGCGUAGAUG
>can-miR397a-3p
UCUACGCUGCACUCAAUCAUG
>can-miR398a-3p
UGUGUUCUCAGGUCACCCCUU
>can-miR398b-3p
UGUGUUCUCAGGUCACCCCUU
>can-miR398c-3p
UGUGUUCUCAGGUCGCCCCUG
>can-miR398d-3p
UGUGUUCUCAGGUCACGUCUU
>can-miR398e-3p
UAUGUUCUCAGGUCACCCCUA
>can-miR398a-5p
GGAGUGUACAUGAGAACACUGG
>can-miR398b-5p
GGAGUGUACAUGAGAACACAAG
>can-miR398c-5p
GGGGCAAUCUGAGAUCACAUG
>can-miR398d-5p
GAGUGUACAUGAGAACACAAGU
>can-miR398e-5p
GGGAUGAUUUGAGAACAUAUU
>can-miR399a-3p
UGCCAAAGGAGAAUUGCCCUG
>can-miR399b-3p
UGCCAAAGGAGAAUUGCCCUG
>can-miR399c
UGCCAAAGGAGAGUUGCCCUA
>can-miR399d-3p
CGCCAAAGGAGAGCUGCCCUG
>can-miR399e-3p
CGCCAAAGGAGAGCUGCCCUA
>can-miR399f-3p
UGCCAAAGAAGAUUUGCCCCG
>can-miR399g-3p
UGCCAAAGAAGAUUUGCCCCG
>can-miR399h-3p
UGCCAAAGAAGAUUUGCCCCG
>can-miR399i-3p
UGCCAAAGAAGAUUUGCCCCG
>can-miR399a-5p
GUGUAAUUCUCCCUUGGCAAA
>can-miR399b-5p
GUGUAAUUCUCCCUUGGCAAA
>can-miR399d-5p
GGGUUGCUCUCUAUUGGCAUG
>can-miR399e-5p
GGGCGACUCUCUAUUGGCAUG
>can-miR399f-5p
GGGCUAAUCUUCUAUGGCAAA
>can-miR399g-5p
GGGCUAAUCUUCUUUGGCAAA
>can-miR399h-5p
GGGCUGAUCUUCUAUGGCAAA
>can-miR403-3p
UUAGAUUCACGCACAAACUCG
>can-miR403-5p
CGUUUGUGCGUGAAUCUGACA
>can-miR408-3p
UGCACAGCCUCUUCCCUGGCU
>can-miR408-5p
ACAGGGACGAGGCAGCGCAUG
>can-miR477a-5p
ACUCUCCCUCAAAGGCUUCUG
>can-miR477b-5p
CCUCUCCCUCAAGGGCUUCUU
>can-miR477a-3p
GAGGUCUUUCGAGUGAGAGUGG
>can-miR477b-3p
GAAGCUCUGGCAGGGAGAGCCA
>can-miR482a-3p
UUUCCAAUUCCACCCAUUCCUA
>can-miR482b-3p
UCUUGCCUACACCGCCCAUGCC
>can-miR482c-3p
CUACCAACUCCACCCAUUCCUG
>can-miR482d-3p
CAUCGAUGACAUUGGCAAGGAG
>can-miR482a-5p
GGAAUUGGUGGGUUGGAAAGC
>can-miR482b-5p
CGUGAGUGGUGUGGUAAGAUA
>can-miR482c-5p
GGAAUGGGUGGGUUGGUAAGC
>can-miR482d-5p
CUUUGUCAUUGUCAUCGUGGC
>can-miR536-3p
UGGUGCCACGCUGUGUGCGGU
>can-miR536-5p
CGCACACAGCGUGGCUCCAUC
>can-miR1446a-5p.1
UGAACUCUCUCCCUCAAUGGCU
>can-miR1446b-5p.1
UGAACUCUCUCCCUCAAUGGCU
>can-miR1446a-5p.2
UUUCUGAACUCUCUCCCUCAA
>can-miR1446b-5p.2
UUUCUGAACUCUCUCCCUCAA
>can-miR1446b-3p
CUUUGGGGGUUUGAGUUCAGA
>can-miR1507-3p
UCUUACCGAUACCUCCCAUUCC
>can-miR1507-5p
AGUGGGAGGAAUCGAAAGAUA
>can-miR2873a
UUUCACUGUGAAUUUGGUAUG
>can-miR2873b
UUUCACUGUGAAUUUGGUAUG
>can-miR3627
UGUCGCAGGAGAGAUGGCACUU
>can-miR4376-5p
ACGCAGGAGAGAUGAUGCUGGA
>can-miR4376-3p
CAGCAUCAUACUCCUGCAUAU
>can-miR4414a-3p
CUCCAAUGAUGCAGGAGCUGA
>can-miR4414b-3p
UGUGAAUGAUGCGGGAGAUAA
>can-miR4414a-5p
AGCUGCUGAAUCAUUGGUUCG
>can-miR4414b-5p
AUCUGCCGACUCAUUCAUUCA
>can-miR5300-5p
UUCCCAGUCCAGGCAUUCCAAC
>can-miR5300-3p
UGGUAUGCUUUGGUUGGGAAAG
>can-miR5301-5p
UGUGGGUGGGGUGGAAAGAUU
>can-miR5301-3p
UCUUUCCUACUCCUCCCAUACC
>can-miR5303a
UUUUUGGAGAGUGCGAGCAAC
>can-miR5303b
UUUUUGGAGAGUACGAGCAAC
>can-miR5303c-3p
UUUUUGAAGGAUCCGAACAAUA
>can-miR5303c-5p
UUGUUCGGAUCCUCCAAUAAUA
>can-miR6149-5p
UUCGAUACGCACCUGAAUCGC
>can-miR6149-3p
GAUUCAGGUUCGUAUGAAAA
>can-miRC1-3p
UGACAAGCAGAUUUGAGAACC
>can-miRC2b-5p
UUUGCAUACAAACCUGAAUCG
>can-miRC2a-5p
UUUGCAUACAAACCUGAAUCG
>can-miRC3-5p
UUUCCUGGUAGCUAAGUUGUG
>can-miRC4-5p
UGCUUGUAGUAACUAUGGUAA
>can-miRC5-5p
UCUGAACUAAAUUUGAGCGUA
>can-miRC6-5p
AAAAGAUUGGGUAUCGUUUGU
>can-miRC7-3p.1
UUAUGAGAUAAGUUCAACACG
>can-miRC7-3p.2
UGGUAUAUAACCUUGCAACUC
>can-miRC8-5p
UGAUACGAGCGGCUUCUCUAU
>can-miRC9-5p
UGAUGAUGGAUUAAAAUUCAGA
>can-miRC10-5p
UUGGAAGAGAAGGGUAAGGUU
>can-miRC11-5p
UCAGAAUAUGAUGAUGUGAGCUU
>can-miRC12-3p
UCUGAAGUUGUUGAAGCACCUGC
>can-miRC13-5p.1
UGUAGUUGUAGCCAUUCUAUU
>can-miRC13-5p.2
CUGUUUCCCUUGCCAAGAGGU
>can-miRC14-5p
CAAUUGGGAAGCUUACUGGCG
>can-miRC15-3p
UAAGAAGAUAAUAGCAGAGCG
>can-miRC16-5p.1
AAACGUUGAACUUGUCGGUAU
>can-miRC16-5p.2
UUCUGAUGAAAUUUGAUUGGA
>can-miRC16-5p.3
UCUCGACAUAUACGUACGGCU
>can-miRC17a-5p
UCUGGACAACAUGCGAGGAUA
>can-miRC17b-5p
UCUGGACAACAUGCGAGGAUA
>can-miRC18-5p
AGGAAGGAACUCCACGUCAUUGC
>can-miRC19-5p
GAAUUAGUUAUUUCAGGAUUG
>can-miRC20-5p
AGAAUGCCAUGCUGCUCGUCA
>can-miRC21-3p
AGAAUCGGUUUCUUAGUUGUA
>can-miRC22-5p
CUUAUGGGCAAAAGUUAGAAC
>can-miRC23-5p
UGACGUUAAGAUAGACCGUGCG
>can-miRC24-3p
UAUGCCAUAGAAAUUCGAUAAU
>can-miRC25-5p
ACAAUGUCAGCUGAUGGCCAC
>can-miRC26-3p
UGAUGGAGAAACAACAGUAGC
>can-miRC27-5p
UUGUAAUAAGAUUUUGGAAAG
>can-miRC28-5p
CGGUUCUGGGUUGUUGGCAUUG
>can-miRC29-3p
UGAAACAAAAUGGAGUCUCACAC
>can-miRC1-5p
UUCUCAAAUCUGCUUGUCGAA
>can-miRC2a-3p
AUUCAGGUGUGUUUGCAAACU
>can-miRC2b-3p
AUUCAGGUGUGUUUGCAAACU
>can-miRC3-3p
CAACUUAGCUACCAGGAAAUG
>can-miRC4-3p
AUCAAAGUUACUACAAGCAGC
>can-miRC5-3p
CGCUCAAAUUUAGUUCAGAGG
>can-miRC6-3p
AAACGACACCCAAUCUUGUAU
>can-miRC7-5p.1
UGUUGAAUUUAUUUCAUACUG
>can-miRC7-5p.2
AUUGUAAGGUCAUACACUAUC
>can-miRC8-3p
GGAGAUGUCGAGUGUUCUA
>can-miRC9-3p
UGAAUUUUAAUCCAUCAUCAG
>can-miRC10-3p
CAUUACCCUUCUCUUCCAAAGA
>can-miRC11-3p
UCUCACAUACAUCAUAUUCUGCUU
>can-miRC12-5p
AGGUGCUUCAACAACUUUAGAAA
>can-miRC13-3p
UAGAGUGGCCACAACUAGAUG
>can-miRC14-3p
CCAGUAAGCUUCCCAAUUGCU
>can-miRC15-5p
CUAUGCUAUUAUCUUCUUAUA
>can-miRC16-3p.1
ACCGACAAGUCCAACGUUUUC
>can-miRC16-3p.2
CAAUCAAAUUUCAUCAGAACC
>can-miRC16-3p.3
CCAUACAUACAUGUCAAGAGG
>can-miRC17a-3p
UCCUCGCGUGAUGUCCAGGAGG
>can-miRC17b-3p
UCCUCGCGUGAUGUCCAGGAGG
>can-miRC18-3p
AAUGACUAGGGUUCCUUCUUCG
>can-miRC19-3p
AUCCUGAGAUAGCUAAUUUUG
>can-miRC20-3p
ACGAGCAGCGUAUCAUUCUUG
>can-miRC21-5p
CAAAGAGGAGAAAAUGAGUUUUU
>can-miRC22-3p
UCCAGCUUUUGCCUAUAAGGC
>can-miRC23-3p
UACGGUCUAUCCAACGCCAAU
>can-miRC24-5p
UAUCGUAUUUUUGUAGCAUGUA
>can-miRC25-3p
GGCCAUCAGCUGACAUUGUUG
>can-miRC26-5p
UACAGUUGUUUCUCCAUCAAC
>can-miRC27-3p
UUCCAAAAUCUUAUGACAAGU
>can-miRC28-3p
AUGCCAACAACCCAGAACCGCA
>can-miRC29-5p
GUGGGGCUUCUUUUUGUUUCACA
