# Supplementary material for: Identification of MicroRNA Targets of Capsicum spp. Using MiRTrans—a Trans-Omics Approach
Source: Front Plant Sci. 2017 Apr 10;8:495. doi: 10.3389/fpls.2017.00495 (PMC5385386; doi:10.3389/fpls.2017.00495)
Supplement: Supplementary file 3 [file Table3.xlsx]

## Sheet: Table S9
Table S3. The expression of transcripts (RPKM) in 17 experiments.
Original transcript ID	Official mRNA ID	ZL1-fruit-1	ZL1-fruit-2	ZL1-fruit-3	ZL1-fruit-4	ZL1-fruit-5	ZL1-fruit-6	ZL1-fruit-7	ZL1-fruit-8	ZL1-fruit-9	5-fruit	5-green-fruit	5-yellowish	ZL1-flower-1	ZL1-flower-2	ZL1-leaf	ZL1-root	ZL1-stem
Chili_GLEAN_115621	Capana07g000107	119064	76175.1	11792.7	13334.3	38.2817	22.0556	6.03982	21.5709	7.46254	1.98592	44.2559	12.911	5109.7	7563.97	10517	318.435	828.578
Chili_GLEAN_117701	NA	47227.8	47787.2	33018	39571.5	19442.1	34453.6	18920	15978.3	20140.2	29688.8	26686.2	33298.6	34965.8	16054.3	19901.5	34240.3	18677.2
Chili_GLEAN_114254	NA	26751.5	16072.4	1333.88	3840.41	3.17209	0.780148	0.261115	0.266446	0.936647	0	2.80318	5.27163	1467.73	1411.6	257.384	0	2.86877
Chili_GLEAN_115622	NA	20832.5	7872.51	2839.88	2457.82	61.1097	8.437	11.3761	81.2584	10.9977	12.4153	102.948	1.14979	2911.9	3505.67	4270.35	2438.51	1311.01
Chili_GLEAN_100315	Capana00g000315	13424.8	8654.94	13183.1	7203.09	35.5353	6.30185	3.53606	0.712152	0.834486	0.0917898	396.736	2.43121	4345.36	2039.03	899.885	43.7088	203.038
Chili_GLEAN_111005	NA	13155.9	8348.66	3397.46	5374.18	2232.34	1943.95	1324.31	4884.24	3503.38	594.204	2229.9	796.815	3569.34	5288.34	6605.63	8834.56	10050.8
Chili_GLEAN_138438	NA	11847.3	8047.54	19541.8	16014.5	4725.44	5523.05	6316.51	4906.44	4026.47	1324.27	8647.93	2396.27	1606.77	7470.44	7370.66	28939.1	15745.2
Chili_GLEAN_109403	Capana03g001469	11066.8	7523.69	3737.88	3952.28	275.585	854.411	147.6	654.02	130.65	123.699	611.927	161.96	2444.6	10797	1386.28	311.267	278.879
Chili_GLEAN_114444	NA	10712.9	2300.69	34.0182	152.967	0.964251	0.727257	0	0.745144	0	0	0.186653	0	5014.43	1620.17	303.59	0	0.802283
Chili_GLEAN_101207	NA	9717.81	7221.06	8275.44	5150.71	357.764	158.054	593.087	695.347	393.866	2.68979	377.213	21.3731	671.249	553.633	2083.47	1014.87	328.647
Chili_GLEAN_107737	Capana02g002192	8118.62	3489.45	2314.7	2260.54	2388.51	3666.95	394.258	507.725	116.695	19.7593	1465.94	121.363	159.418	156.492	400.841	960.583	320.736
Chili_GLEAN_122862	Capana04g001288	6342.25	10671.5	16195.3	17399.9	1903.27	895.945	1363.06	279.927	1238.88	916.918	3400.04	1529.54	1453.44	2584.07	1342.47	3129.82	10137.4
Chili_GLEAN_127683	Capana03g001041	5776.11	5095.59	6501.99	8788.05	626.014	322.722	203.938	74.8624	79.4604	51.7201	1151.74	73.7319	193.242	620.129	1039.15	1695.35	2490.54
Chili_GLEAN_111595	Capana02g002608	5729.41	4547.85	3106.97	4232.52	830.551	1144.63	3118.6	3703.34	2986.16	3265.42	1937.03	1512.98	475.518	1888.67	6787.32	3055.72	8189.13
Chili_GLEAN_129279	Capana05g000522	5364.26	2918.99	689.148	3592.27	1113.32	2345.72	703.781	5538.95	3327.94	204.967	723.155	933.955	393.206	2057.53	33.1943	23.694	105.928
Chili_GLEAN_109401	Capana03g001467	5170.09	4810.61	3011.1	3789.36	3349.29	1278.77	177.38	357.07	52.6464	41.3584	878.208	54.4105	3550.57	8503.15	4630.35	2523.77	1349.62
Chili_GLEAN_102636	Capana03g001010	5084.91	869.771	0	1.5738	11.2223	4.26143	0.442644	0	0	0	2.11199	0	5.85567	22.9701	261.197	1.60615	111.204
Chili_GLEAN_105358	Capana03g002560	4993.98	11594.9	3473.16	7544.01	395.499	172.538	175.608	26.8975	13.4767	6.36583	267.088	39.184	7.50707	23.977	3.43533	86.5762	0.89876
Chili_GLEAN_124181	NA	4985.29	5578.83	7394.04	10714.2	703.55	274.084	204.727	89.7589	130.936	17.7848	1091.99	54.3174	283.469	655.218	953.009	1951.09	7309.7
Chili_GLEAN_102506	Capana01g004264	4882.33	2835.3	3826.51	2484.8	548.731	237.711	379.57	8.35307	48.7681	20.8243	2714.36	11.2565	2940.18	876.448	4721.33	230.12	2766.08
Chili_GLEAN_138825	Capana12g000526	4507.81	1924.79	2786.78	1849.66	76.164	29.919	46.1615	5.08422	13.1417	2.02375	206.466	0	102.17	222.594	6.07459	1324.51	1.93203
Chili_GLEAN_112127	Capana10g002167	4460.03	2171.36	902.169	945.421	26.784	4.55662	6.38635	6.71125	5.69863	2.35059	335.346	5.77314	812.397	264.219	323.764	8.30081	191.119
Chili_GLEAN_118014	Capana01g000048	4124.17	3322.26	459.882	1793.82	72.4701	34.4916	9.11393	30.6054	4.75529	1.30765	22.3639	9.6428	217.198	253.493	323.447	330.101	618.81
Chili_GLEAN_122533	Capana02g001912	3986.75	3788.07	2715.37	2457.26	761.7	575.484	1576.36	1057.06	1071.52	605.521	1748.43	413.011	115.346	449.201	988.984	3590.82	1447.31
Chili_GLEAN_117430	NA	3883.78	2097.68	750.14	1141.36	53.9421	49.707	62.5932	106.72	160.497	71.6192	134.042	71.9565	210.396	89.6796	298.222	58.063	98.9362
Chili_GLEAN_116409	NA	3538.21	967.746	19.8797	58.5537	0.247351	0	0	0.238932	0	0	0	0	646.47	68.0955	78.791	0	0
Chili_GLEAN_138940	Capana05g000916	3415.33	3750.83	19630.2	9401.11	1540.66	4993.58	15582.9	1558.63	385.149	1372.59	4212.29	3074.45	72.9093	653.67	12.7769	4.43644	4.15778
Chili_GLEAN_122556	Capana02g001935	2966.21	2327.8	116.759	231.697	33.5861	10.0162	0.129771	0.26484	0.387919	0	3.64872	0	17.7472	10.5924	40.4239	211.119	88.3961
Chili_GLEAN_116076	NA	2725.19	2609.01	3047.01	2836.39	442.264	694.692	1915.37	1002.56	1080.71	702.845	1271.95	233.305	227.294	644.502	1238.67	444.781	925.342
Chili_GLEAN_110139	Capana02g002739	2547.37	496.961	168.051	396.83	25.7817	134.181	95.2581	6739.63	2749.24	3184.57	50.7976	4999.61	2.93836	59.2325	950.957	1728.1	662.686
Chili_GLEAN_125464	Capana10g001261	2478.35	4022.67	487.906	212.307	88.1166	101.141	64.788	72.2258	12.0074	0.319539	77.1704	6.15529	165.392	256.356	31.9903	0	117.625
Chili_GLEAN_125832	Capana01g004097	2377.15	639.964	742.933	685.884	667.552	757.702	811.104	854.613	737.233	708.342	824.215	602.2	239.099	310.86	691.419	393.854	521.299
Chili_GLEAN_128725	NA	2318.99	2553.17	2186.93	2176.25	480.213	505.463	1215.44	272.918	234.924	116.743	1406.95	173.687	720.885	1610.74	4071.82	1746.44	6166.06
Chili_GLEAN_134237	Capana12g001128	2220.61	3033.22	2505.01	3366.06	585.916	422.4	1640.32	95.6093	179.859	16.1024	1577.11	72.8538	488.827	711.729	123.139	318.154	230.04
Chili_GLEAN_106742	Capana09g000128	2162.02	1673.73	2961.03	1954.68	1081.07	1104.08	1687.55	970.22	1346.17	772.811	2062.92	1097.35	1026.35	1347.71	872.118	3105.92	1562.64
Chili_GLEAN_122881	Capana12g002786	2082.02	5408.29	6770.19	9931.38	3004.72	1622.62	2011.05	263.639	751.463	757.847	7445.59	1226.66	4896.87	4026.77	3818.23	5338.83	17384.2
Chili_GLEAN_141683	Capana05g002401	1985.53	1198.92	892.554	885.299	475.746	560.223	762.972	649.752	854.24	717.788	611.013	493.402	366.444	324.845	325.768	175.048	162.227
Chili_GLEAN_123588	NA	1960.43	2711.53	4766.43	2741.74	2865.16	2127.98	7849.71	6156.61	20154.3	6762.93	4722.99	11839.7	1100.07	1057.47	2988.31	1618.03	2335.3
Chili_GLEAN_121848	NA	1943.44	2533.22	1724.6	2121.3	514.178	97.7654	887.586	752.667	1146.39	103.288	700.898	201.101	248.903	1885.83	1443.5	1458.93	2610.3
Chili_GLEAN_109246	Capana08g002529	1921.47	1999.74	942.513	904.01	18.8974	0.214006	0.69837	2.8505	1.22044	0.582899	28.8907	0.829372	53.9912	131.081	77.9395	13.6254	95.5547
Chili_GLEAN_128907	Capana05g000959	1883.89	1636.78	128.799	150.369	12.8415	10.3047	27.083	0.461559	0.135212	0.22309	97.2916	0.470028	40.269	7.21291	13.0974	0.123096	0.434833
Chili_GLEAN_136717	Capana07g000078	1874.81	619.436	20.4451	174.836	0	1.08628	1.09074	0.417375	0	0.537958	27.4616	11.82	2.33987	39.0609	2.65961	312.119	9.88636
Chili_GLEAN_123104	Capana09g001928	1870.08	2306.51	2614.84	2811.86	1223.7	1158.87	1750.98	1168.08	1743.67	2223.89	2090.67	2996.66	674.121	987.445	3543.21	2962.41	2456.68
Chili_GLEAN_107933	Capana06g000557	1851.78	1405.61	678.504	577.438	60.2907	36.4976	38.5353	50.9697	37.1487	6.26474	211.124	17.6329	1843.98	978.237	352.1	3214.95	430.915
Chili_GLEAN_130222	NA	1837.6	2419.63	5003.32	7029.14	788.886	278.442	207.545	137.563	21.3264	21.7063	1674.14	111.134	10469.8	10728.5	231.572	4374.52	493.197
Chili_GLEAN_117681	Capana00g003322	1806.47	1105.53	348.656	680.041	10.8955	4.7459	12.4683	7.52709	1.71719	1.35223	53.5275	1.24038	45.3021	241.078	536.893	12762.4	1984.26
Chili_GLEAN_120350	Capana01g001487	1756.92	1584	4751.58	1963.13	4847.57	5524.56	3227.22	2245.91	1800.37	1643.54	4474.28	1778.11	2011.8	1724.85	1637.76	2908.69	552.218
Chili_GLEAN_113246	NA	1736.21	1771.31	3203.72	2854.11	479.157	296.41	1074	1218.14	992.603	244.792	678.371	89.2333	383.562	892.813	1068.62	1297.8	3226.14
Chili_GLEAN_121974	Capana06g002873	1689.64	1501.51	2379.54	1816.1	744.544	648.374	1538.88	762.28	480.063	268.255	1525.2	246.043	419.323	749.473	967.525	1201.92	1228.64
Chili_GLEAN_102514	Capana04g000100	1685.45	3208.76	5659.11	5416.42	1360.72	1960.71	6749.9	2637.41	4625.16	3235.98	3564.55	2833.08	1266.43	1733.14	1754.41	3060.41	10460.4
Chili_GLEAN_107758	Capana01g000250	1674.36	2061.93	1340.79	1258.86	269.182	263.975	763.144	358.729	753.342	340.232	667.283	172.563	1476.69	1225.56	540.752	3990.21	1085.19
Chili_GLEAN_136709	Capana07g000070	1664.57	2197.7	1723.64	4193.3	735.25	67.6444	16.7996	16.6504	2.595	4.36087	35.6674	124.192	4741.25	1749.99	980.379	41.2996	21.9894
Chili_GLEAN_109721	Capana08g002538	1570.41	3806.83	5842.12	3966.53	1360.78	1160.38	1665.58	356.664	1547.7	508.387	1622.09	704.788	340.315	565.401	3125.68	3278.9	3602.23
Chili_GLEAN_122099	Capana06g000115	1539.91	1127.61	679.791	901.106	540.274	509.119	676.467	381.477	353.956	407.736	647.991	496.932	362.792	335.243	543.493	526.192	387.76
Chili_GLEAN_116602	Capana07g002488	1497.05	1162.11	1179.47	1054.39	395.993	494.54	1987.53	350.745	484.886	697.66	1236.13	682.149	78.2574	239.011	1086.97	91.5739	600.667
Chili_GLEAN_118823	NA	1486.67	1503.57	423.464	778.037	169.408	64.5789	250.671	279.546	957.982	73.836	279.429	121.196	185.316	704.791	553.129	579.612	727.95
Chili_GLEAN_100839	NA	1476.1	1754.22	1741.87	1679.49	151.858	126.359	131.627	31.9341	16.631	6.86002	426.193	51.468	207.41	558.206	395.196	582.921	1056.09
Chili_GLEAN_122863	Capana04g001289	1475.84	2371.94	4153.44	6544.94	721.132	501.949	934.077	1466.42	3867.63	5720.09	1386.71	3719.48	4612.73	5718.4	6448.67	381.896	7623.17
Chili_GLEAN_116121	Capana04g002411	1454.05	1655.47	1389.59	1487.37	625.121	651.153	1140.16	1245.39	1161.15	793.402	1015.05	636.015	421.42	752.656	1697.4	1004.15	1736.96
Chili_GLEAN_116865	Capana00g003284	1453.25	2897.6	2815.03	2904.7	675.578	768.827	4202.04	674.05	1953.77	1251.72	1489.61	973.55	403.094	565.308	1563.51	414.218	1334.06
Chili_GLEAN_122342	Capana06g001609	1447.42	2708.96	10663.6	2585.02	1957.04	2188.5	3341.07	16.6297	60.9228	15.8908	9447.2	26.6952	825.594	1287.79	920.598	1.8352	1116.48
Chili_GLEAN_135322	NA	1400.12	1954.55	2292.02	2147.6	887.497	660.426	1020.61	869.74	612.243	534.651	1505.71	790.745	1142.38	1191.82	665.958	712.84	1338.94
Chili_GLEAN_104164	Capana07g001245	1362.57	642.439	501.121	279.588	796.728	2929.37	9453.06	60.987	27.5008	21.0097	2252.02	14.6188	40.5661	83.876	748.416	3.34997	355.544
Chili_GLEAN_126837	Capana07g002410	1331.89	1440.92	1302.04	1471.54	892.731	946.125	799.824	1085.4	1245.68	380.697	1760.27	1053.03	302.724	464.286	1368.6	2081	1872.22
Chili_GLEAN_100542	NA	1329.2	1817.93	2338.48	2948.47	1338.29	1288.01	1916.47	1937.27	2445.76	1793.8	1773.01	1806.34	473.126	912.99	2437.2	1443.28	3202.14
Chili_GLEAN_110020	NA	1252.43	1221.85	850.387	1156.17	417.366	288.098	465.402	522.731	818.306	920.259	808.391	773.111	143.461	266.418	2045.68	471.572	2261.66
Chili_GLEAN_116328	Capana12g002257	1189.14	880.321	445.465	991.513	295.212	331.368	611.793	335.921	203.955	315.07	356.205	230.014	1414.52	1339.97	1558.39	529.752	960.894
Chili_GLEAN_128316	Capana12g002666	1173.69	927.266	944.202	893.767	886.085	704.326	1347.63	840.93	1292.08	1222.91	812.706	921.977	279.603	412.886	596.328	1346.82	741.76
Chili_GLEAN_113527	Capana01g002573	1157.02	1216.09	2232.72	2425.4	924.758	828.052	1626.49	1179.43	1359.59	1329.88	1789.05	1759.69	331.729	527.343	1151.91	1315.79	2161.2
Chili_GLEAN_128507	Capana06g000722	1155.68	616.002	595.385	433.961	173.875	253.276	708.866	460.812	743.558	1156.41	500.527	384.681	221.756	144.531	56.4338	201.604	182.027
Chili_GLEAN_111140	Capana01g000577	1145.99	1858.75	145.684	390.56	63.2691	34.9345	51.7539	215.665	277.941	222.616	79.1906	114.467	41.1831	365.118	411.698	495.768	503.429
Chili_GLEAN_116811	Capana04g000187	1131.48	1525.52	762.498	787.145	274.59	139.903	94.6703	38.2122	83.9556	120.947	283.102	120.087	732.327	1020.38	428.604	561.755	484.157
Chili_GLEAN_131896	NA	1123.17	602.547	108.925	174.588	47.1217	19.7204	34.1626	8.65948	1.04072	0.429279	59.6233	2.32572	492.698	577.289	645.98	397.699	26.058
Chili_GLEAN_110758	Capana03g003695	1115.97	785.17	456.211	697.275	210.133	173.708	163.294	183.082	265.5	161.569	313.42	183.188	273.475	348.752	527.458	502.877	545.036
Chili_GLEAN_115419	Capana01g001578	1108.34	698.959	347.699	348.026	32.9044	16.2838	17.2239	21.0411	6.96157	0.885389	157.747	23.7103	966.088	801.509	361.776	7.18281	23.001
Chili_GLEAN_128953	Capana12g002146	1086.9	1548.05	1617.6	1797.11	864.816	864.415	1498.24	1117.72	1292.67	1072.32	1449.42	2893.75	293.8	559.325	2200.49	1815.65	2041.5
Chili_GLEAN_108101	NA	1086.29	547.473	724.447	186.94	8.59683	8.58163	0.239356	0.732725	0	0	24.4722	0.284255	4.87797	2.58768	1.16727	10.9432	4.20753
Chili_GLEAN_129335	Capana00g004150	1073.63	1139.36	1227.94	1107.47	523.969	339.119	624.357	736.666	1649.15	594.088	773.837	458.988	200.771	341.313	494.595	1139.97	1256.36
Chili_GLEAN_110921	Capana08g002701	1041.29	1482.97	1308.65	1204.09	273.511	144.019	230.675	58.8985	257.578	4.37187	85.3601	33.2945	50.1924	137.952	642.14	233.151	258.416
Chili_GLEAN_103060	Capana03g004339	1037.66	1005.31	2015.41	1647.35	298.576	397.281	1540.94	544.711	797.03	310.753	1419.29	100.154	78.9871	923.638	4133.27	202.234	1452.1
Chili_GLEAN_101876	NA	1030.63	818.064	928.039	808.38	559.155	550.144	731.769	566.142	881.285	405.689	820.994	577.182	572.467	654.235	1928.5	722.636	1882.28
Chili_GLEAN_112666	Capana10g001554	1007.56	554.56	69.1574	25.6716	3.77177	0.355592	1.90427	0.607231	0.284617	0	13.9938	0.141342	4.85102	8.10617	12.7691	0	85.9086
Chili_GLEAN_110972	Capana03g000825	988.555	956.071	828.364	903.303	466.362	289.496	622.16	785.024	1485.1	747.047	636.523	860.386	331.862	357.488	475.208	789.232	447.017
Chili_GLEAN_109406	NA	987.659	345.37	98.9216	421.104	4.55126	1.0096	0	0.517218	0	0	0.259118	0.601951	557.81	326.322	12.9773	12.1387	0.278439
Chili_GLEAN_122572	NA	987.217	1851.98	893.586	3033.05	172.457	27.7641	35.2698	18.7491	7.49165	2.36104	85.7248	10.1997	128.141	222.693	742.85	177.176	958.064
Chili_GLEAN_123814	NA	987.1	788.116	1054.3	947.101	310.147	428.39	3282.03	277.963	70.2108	6.51189	696.275	104.395	167.333	738.116	1396.63	1057.13	1360.11
Chili_GLEAN_101292	NA	979.238	829.262	3298.46	12988.9	1494.33	561.057	170.813	584.626	290.361	362.097	292.777	312.68	328.621	326.048	577.27	641.671	491.755
Chili_GLEAN_113483	NA	975.569	983.805	1046.02	752.08	619.412	248.591	692.263	448.144	1004.72	299.958	642.136	302.374	312.902	258.284	392.769	231.018	367.073
Chili_GLEAN_115948	Capana01g002050	962.776	1018.77	1765.02	1578.26	548.218	651.595	688.031	413.943	564.041	279.707	1162.45	396.009	125.789	301.405	1266.28	1276	1876.5
Chili_GLEAN_136718	Capana07g000079	941.073	217.207	0.366832	0.985735	0	0	0	0	0	0	0.255116	0	424.922	50.9844	385.031	0	23.4846
Chili_GLEAN_125462	Capana10g001263	939.348	229.102	466.429	92.8589	95.053	82.3989	143.359	33.0699	78.1852	38.1736	1014.32	37.582	29.0361	296.37	74.1425	0.62256	194.575
Chili_GLEAN_108355	Capana10g002122	931.36	928.583	949.987	1031.46	537.029	342.589	392.123	323.884	268.368	199.763	762.145	291.784	354.607	596.706	912.84	1131.19	1260.98
Chili_GLEAN_101348	Capana00g001213	906.287	819.817	951.642	714.268	441.612	587.069	1841.39	94.3279	123.164	79.7053	953.574	151.243	94.0182	197.824	796.765	6.10952	597.124
Chili_GLEAN_113956	Capana08g001677	905.137	856.991	533.093	603.316	101.708	91.2327	280.344	85.7159	235.478	243.299	369.039	212.333	142.602	267.435	941.296	525.007	806.37
Chili_GLEAN_137666	Capana06g001915	890.429	971.284	1077.43	950.982	428.485	1109.86	4317.97	491.748	34.5532	313.557	1601.06	864.204	164.336	351.837	2866.84	18.1879	1750.69
Chili_GLEAN_109413	Capana10g001469	880.639	580.876	1292.96	228.829	133.167	57.8068	58.0438	128.634	188.891	410.23	250.229	285.202	294.39	419.636	130.102	83.1599	30.2416
Chili_GLEAN_131451	Capana02g001321	879.959	859.218	1067	1116.13	273.472	318.173	1405.2	131.413	190.608	80.9322	822.108	130.139	60.6788	170.416	1043.47	184.845	783.286
Chili_GLEAN_122302	Capana04g000290	877.766	1314.9	1058.6	1319.62	584.382	401.62	594.043	1147.27	562.138	566.082	828.669	774.242	507.412	823.691	232.801	1016.22	397.233
Chili_GLEAN_109224	Capana08g002507	876.573	496.452	496.714	359.019	87.6086	140.758	447.561	101.315	197.379	275.278	280.211	187.995	41.1067	58.1239	479.665	170.194	211.732
Chili_GLEAN_111031	Capana09g000202	870.3	555.085	114.619	281.949	38.5005	61.0568	22.2935	83.1984	43.8032	13.2808	86.6915	46.9268	9.135	13.7433	129.41	277.853	134.574
Chili_GLEAN_118985	NA	865.025	897.298	374.325	726.005	157.566	86.0879	173.563	335.013	580.203	270.324	274.198	205.473	110.997	522.09	736.546	608.21	1192.06
Chili_GLEAN_129664	NA	864.858	1183.15	916.486	972.071	301.56	206.514	747.376	449.206	678.289	239.38	1058.7	74.1383	46.9983	299.274	1449.68	1547.05	1794.53
Chili_GLEAN_132435	NA	848.478	532.245	1512.71	2173.71	1088.86	708.201	994.632	735.168	1571.75	608.074	2528.65	109.567	486.63	2394.08	2248.59	4089.26	2279
Chili_GLEAN_131792	Capana08g002632	842.308	249.726	392.323	184.735	102.042	88.8939	173.109	187.103	144.563	247.254	163.714	280.283	442.714	466.393	339.435	927.188	218.588
Chili_GLEAN_111253	NA	837.336	985.693	985.961	1233.64	245.086	133.015	357.167	70.3416	69.5461	65.4479	362.972	136.613	396.502	419.438	747.989	497.135	844.451
Chili_GLEAN_105051	Capana12g002707	836.65	1139.98	312.449	684.572	155.554	116.999	49.9519	162.97	112.263	72.416	148.287	145.291	362.012	442.217	287.236	305.59	340.95
Chili_GLEAN_128375	Capana03g003731	834.781	464.875	149.538	332.89	21.6938	10.3514	21.1229	98.7896	38.3861	43.1601	76.3591	95.4632	41.9867	196.009	127.026	956.057	169.723
Chili_GLEAN_115010	Capana06g000233	832.877	800.497	483.182	683.807	294.123	254.109	202.124	138.775	152.377	82.4287	400.242	160.385	193.736	266.46	403.816	511.987	639.495
Chili_GLEAN_135420	NA	818.471	591.357	2345.94	1005.05	674.851	430.035	762.348	37.6132	62.1049	20.541	1022.45	42.0697	243.898	248.159	0	3.12664	18.4079
Chili_GLEAN_115904	NA	812.986	248.438	13.972	13.3284	0	0	0.633589	0	0.378791	0	0.647795	0	15.2908	7.02099	1.35181	1.03455	0
Chili_GLEAN_118603	Capana06g001009	810.263	923.946	1768.08	1456.41	917.392	813.011	1673.66	1210.86	1695.97	1201.07	1695.93	1766.89	307.629	516.623	1243.15	1533.58	1915.51
Chili_GLEAN_107889	Capana12g002880	803.793	860.003	1675.45	1908.64	282.398	350.158	968.007	182.916	553.017	1022.19	619.62	692.999	36.1904	281.621	400.705	809.441	2331.38
Chili_GLEAN_120612	Capana01g000276	797.621	1474.64	894.897	1488.6	194.398	194.854	462.297	534.744	401.295	264.892	368.168	211.641	235.591	719.383	634.73	392.651	1529.44
Chili_GLEAN_128578	Capana11g000082	793.934	1136.46	559.427	817.048	158.477	104.663	153.948	61.7554	31.0944	2.58279	204.492	9.11657	101.871	225.429	204.523	1723.11	693.218
Chili_GLEAN_135301	Capana02g003249	788.301	607.52	561.21	615.007	172.008	166.769	275.686	138.476	204.707	181.781	458.87	213.053	389.905	552.811	16.1623	0.0949384	0.670735
Chili_GLEAN_111205	Capana12g000073	784.715	1689.71	1870.05	2195.33	606.702	386.801	659.992	372.533	473.13	231.257	1002.59	638.077	659.404	813.486	3194.49	1258.61	4353.55
Chili_GLEAN_115707	Capana03g004093	781.421	913.888	363.794	635.299	57.6983	11.4883	15.5658	15.4581	2.82505	0.137092	135.418	0.990307	404.283	928.11	1743.23	11.498	1014.34
Chili_GLEAN_114845	Capana01g001805	777.6	630.201	437.978	557.685	581.386	533.893	300.838	199.565	210.143	177.754	437.679	196.212	119.321	147.638	281.021	312.593	276.243
Chili_GLEAN_114745	Capana08g000736	774.304	858.05	833.437	1047.8	432.01	299.135	478.287	591.351	457.853	355.388	741.393	366.5	144.048	477.354	575.972	267.224	622.242
Chili_GLEAN_141293	Capana03g003539	774.183	1182.88	1030.14	1463.48	27.7735	15.5415	71.5806	59.7142	4.25916	0.501953	73.5324	19.1368	2329.36	719.03	30.6065	4.80074	1.67721
Chili_GLEAN_130599	Capana03g004199	765.261	918.342	1308.98	1522.35	2223.94	1622.03	360.059	434.925	173.436	82.4676	1051.54	186.512	582.386	339.356	124.815	221.768	206.244
Chili_GLEAN_120351	NA	764.739	482.578	4.40198	99.4607	0.702898	0.165669	0	0	0	0	0	0	18.1995	1.52863	19.6724	127.933	2.55863
Chili_GLEAN_129533	Capana08g002745	758.237	763.888	887.915	789.333	763.859	667.536	873.206	683.815	957.14	545.309	857.012	728.706	547.337	512.065	484.623	897.813	658.314
Chili_GLEAN_121751	NA	754.738	808.028	1720.8	736.691	295.832	288.783	1449.55	6153.16	9644.94	9988.02	710.307	8928.78	1433.8	1939.13	140.994	4.3197	108.683
Chili_GLEAN_116512	NA	753.942	923.159	963.904	1116.22	146.417	102.946	627.557	491.608	1570.83	216.611	585.797	529.309	353.399	478.421	764.7	4073.9	1344.82
Chili_GLEAN_125728	Capana10g002258	746.392	776.926	659.922	894.545	200.169	239.411	353.042	366.549	311.883	312.108	511.205	290.374	668.754	1382.81	2029.83	750.393	1485.92
Chili_GLEAN_123400	Capana11g001995	735.403	612.613	166.444	269.362	87.19	69.5851	78.826	149.18	185.707	202.545	108.475	155.031	56.3375	141.218	157.68	137.186	162.126
Chili_GLEAN_104191	Capana09g002353	733.837	999.605	836.266	504.523	238.416	268.176	1025.4	30.7745	30.1168	10.1343	659.904	38.9648	38.925	57.6854	794.779	6.13302	666.691
Chili_GLEAN_112301	Capana06g001166	717.996	636.71	564.245	496.691	196.576	323.295	963.776	1403.03	1404.69	1435.18	745.981	1892.59	350.341	745.624	482.804	737.732	823.196
Chili_GLEAN_132413	Capana03g003662	717.616	1014.92	1098.11	1236.93	662.989	706.495	517.507	362.699	535.309	220.265	665.543	237.945	349.16	320.334	1409.6	1080.75	1344.11
Chili_GLEAN_129697	NA	715.183	373.195	853.631	531.278	225.86	304.152	219.084	350.362	375.678	304.718	305.054	412.285	41.0252	61.4707	326.598	639.206	190.788
Chili_GLEAN_120352	NA	710.603	271.456	24.1499	95.0719	0.666503	0	0	0	0	0	0	0	55.6868	16.4681	19.2307	68.7795	18.3199
Chili_GLEAN_103894	Capana04g001093	710.152	1147.83	948.884	1234.18	208.109	302.46	857.457	463.513	765.461	1782.86	605.127	909.448	198.169	219.375	375.622	876.93	768.957
Chili_GLEAN_131223	Capana03g001703	709.889	631.175	367.512	655.411	649.404	900.751	431.376	1807.75	1106.43	372.973	684.858	665.793	181.746	327.67	550.622	466.896	644.317
Chili_GLEAN_122772	NA	709.031	88.5933	26.3368	39.7509	78.468	192.809	61.8356	851.195	420.933	40.4068	102.821	181.201	3.59163	9.5932	5.64737	1.45802	0.919716
Chili_GLEAN_121679	Capana00g003542	707.634	662.56	1084.13	749.237	372.585	385.501	594.057	496.926	597.141	387.226	783.193	504.082	131.15	172.721	590.154	559.2	722.06
Chili_GLEAN_108615	Capana01g002457	697.493	890.654	117.074	733.968	246.713	175.032	27.781	62.4618	31.1064	5.57359	106.996	25.0237	1.13637	38.688	0.574069	0	0
Chili_GLEAN_133040	Capana08g002337	692.994	628.64	739.816	609.927	446.038	490.588	657.732	489.383	546.137	525.74	692.424	468.453	475.536	470.217	515.678	766.764	515.113
Chili_GLEAN_126930	Capana11g002156	690.562	574.042	571.899	545.052	283.54	160.163	223.118	149.245	184.728	117.843	304.812	122.812	931.672	371.981	274.059	950.073	295.285
Chili_GLEAN_116776	Capana04g000152	689.214	869.778	607.765	818.766	230.839	207.862	277.364	462.301	1222.84	698.747	297.981	786.7	357.202	274.486	463.855	358.225	519.945
Chili_GLEAN_130715	NA	687.166	1128.73	563.447	977.709	236.27	206.146	64.8134	78.9432	94.072	36.9554	256.831	81.6429	245.93	349.945	1061.05	225.526	893.185
Chili_GLEAN_114561	Capana02g002588	686.19	2055.74	4028.12	1623.94	968.036	1132.86	1921.04	61.2041	52.7782	117.496	2072.94	352.643	193.231	678.81	402.452	169.896	461.513
Chili_GLEAN_113662	Capana02g003173	684.296	644.005	534.963	559.372	233.85	406.081	1626.58	155.853	372.367	114.925	661.478	40.4103	78.4777	70.0073	355.861	23.2385	345.202
Chili_GLEAN_104108	NA	680.574	1131.87	1088.13	1174.16	599.178	794.813	234.524	506.825	268.027	180.619	721.423	282.136	1674.98	691.424	1812.19	2891.62	7016.03
Chili_GLEAN_100108	Capana00g000108	656.294	252.79	224.246	192.193	96.5377	70.8917	180.899	127.385	199.183	171.578	199.867	228.498	79.3647	121.509	51.5485	147.107	79.6752
Chili_GLEAN_119810	Capana07g001548	654.289	805.747	387.395	313.243	28.5029	1.44472	0.652788	0.148025	0.173453	0.143093	50.0569	0.172276	187.961	133.854	32.8959	19.0283	24.3049
Chili_GLEAN_135508	Capana01g002000	649.087	972.871	811.873	1029.22	248.035	282.349	509.136	1039.76	1137.89	1403.31	614.401	1138.39	145.226	592.33	709.752	761.882	1118.07
Chili_GLEAN_129336	Capana00g004151	648.999	464.073	796.068	637.766	739.929	2075.61	3323.11	1210.16	1148.2	698.801	1630.47	658.244	109.803	554.982	6112.63	334.241	2933.56
Chili_GLEAN_103559	Capana02g002133	646.343	425.143	588.257	490.606	288.05	405.027	1840.77	96.5865	52.2961	19.6855	606.975	54.1561	25.7069	80.2518	536.415	48.1177	487.793
Chili_GLEAN_102680	Capana05g000038	642.701	674.307	619.614	646.616	185.281	170.441	477.382	461.753	565.877	422.232	384.214	363.057	228.209	472.108	676.046	886.894	743.038
Chili_GLEAN_122180	Capana02g002206	641.808	419.353	438.332	400.354	349.385	444.715	702.8	479.785	333.226	83.3215	449.463	208.214	157.807	119.384	96.6039	213.489	81.4545
Chili_GLEAN_109740	Capana03g001295	636.139	340.656	93.426	144.828	102.61	38.6173	28.5921	80.4666	48.0812	60.786	24.9617	34.1106	376	358.371	346.999	190.014	85.4893
Chili_GLEAN_114843	Capana01g001807	635.389	697.035	677.19	790.862	402.692	469.934	484.247	406.342	367.639	388.464	627.576	674.377	179.747	295.239	856.797	490.687	798.872
Chili_GLEAN_108179	Capana12g000382	633.575	588.299	948.225	759.813	389.578	401.936	767.034	69.3419	194.648	156.923	1017.71	138.207	185.119	115.495	565.702	390.579	363.221
Chili_GLEAN_111933	Capana09g001797	633.345	481.566	195.736	272.701	42.8127	57.8897	210.528	181.219	41.3871	11.453	106.765	23.5883	364.608	857.909	80.3045	367.009	78.4633
Chili_GLEAN_118769	Capana02g002442	632.333	467.67	571.552	464.37	435.075	672.728	595.946	615.028	930.883	774.783	639.958	463.892	322.032	301.456	909.127	478.671	469.871
Chili_GLEAN_125121	Capana11g000123	631.324	727.531	1113.92	1201.67	660.581	935.154	927.58	500.77	806.721	811.613	1027.8	858.232	1426.11	694.088	1172.73	1679.1	1287.67
Chili_GLEAN_131725	Capana08g002565	630.945	603.209	531.009	606.209	132.816	88.5575	143.858	105.453	118.389	120.328	222.727	138.81	166.545	325.929	368.899	398.766	507.215
Chili_GLEAN_105274	Capana04g000125	626.28	572.73	289.223	190.601	34.9696	37.2986	70.6539	41.9973	23.3947	131.297	108.509	56.8575	1326.8	817.631	127.102	299.684	35.1753
Chili_GLEAN_115392	Capana06g002615	624.722	267.29	310.556	249.271	428.462	432.939	173.381	210.137	201.015	332.219	360.498	493.725	187.23	148.627	324.873	248.804	102.128
Chili_GLEAN_131144	NA	621.652	838.619	685.602	886.654	463.897	427.741	1135.44	1665.12	1830.15	1768.34	634.596	1674.35	319.154	337.693	326.928	611.16	405.796
Chili_GLEAN_108503	Capana01g003545	619.799	258.724	149.158	186.735	23.0179	12.4121	13.536	10.3592	25.5604	4.15217	85.6529	4.80293	392.539	43.9014	62.4894	4.94152	9.33999
Chili_GLEAN_116504	Capana08g001533	619.653	821.794	2025.56	1220.93	1006.39	1177.31	2324.75	1503.08	1560.86	465.976	2098.5	724.951	305.986	344.927	789.619	1612.21	1330.83
Chili_GLEAN_106965	Capana07g000216	613.211	767.961	813.982	707.794	376.206	630.182	3075.93	1708.55	1138.03	3582.14	1313.48	2366.45	81.8275	346.695	367.94	196.524	312.991
Chili_GLEAN_100530	NA	608.445	185.741	1200.57	4530.6	712.811	125.214	68.4645	184.807	84.6729	127.187	85.2969	80.2839	84.6946	74.2712	149.273	604.066	192.093
Chili_GLEAN_109538	Capana08g001578	608.095	579.129	799.422	898.342	260.214	233.57	405.646	355.244	664.215	754.998	600.9	562.491	68.0125	139.127	429.81	320.14	752.313
Chili_GLEAN_107723	Capana02g001274	607.758	699.89	824.604	767.941	189.593	146.228	599.21	593.072	1112.26	842.81	543.7	673.346	250.895	1273.51	557.043	470.723	574.52
Chili_GLEAN_108395	Capana06g000658	607.636	553.282	450.841	360.355	47.3969	62.7224	192.232	63.4251	119.602	149.016	165.398	99.0728	101.991	174.891	82.4712	0	8.74335
Chili_GLEAN_133592	Capana00g004442	607.557	661.198	911.451	708.804	347.399	425.801	615.199	330.096	536.503	655.513	668.261	798	185.273	232.393	1013.12	621.921	761.698
Chili_GLEAN_123975	Capana06g002575	606.587	640.141	1063.41	779.108	617.005	747.309	765.245	378.243	420.042	352.72	1038.27	305.058	539.882	311.732	495.324	1137.65	661.842
Chili_GLEAN_111782	NA	606.587	682.673	1198.87	1246.97	406.021	706.63	407.258	374.615	359.254	386.29	593.516	687.777	752.531	565.804	951.021	954.776	783.514
Chili_GLEAN_141805	Capana10g001755	605.803	614.101	789.766	745.801	297.901	319.861	535.123	477.77	583.648	692.857	868.654	667.482	695.636	1160.4	1290.5	537.924	1612.61
Chili_GLEAN_127371	Capana08g001266	605.238	770.865	76.1274	274.151	10.8398	7.57999	2.65028	1.17883	1.30008	1.54175	10.0745	3.06672	44.463	40.9213	103.978	41.2775	44.9456
Chili_GLEAN_119980	Capana08g001895	604.948	508.37	739.252	383.832	360.672	641.271	3215.37	10.9909	71.4514	22.8503	479.271	6.8338	65.8368	58.0634	94.6211	2.56984	85.9157
Chili_GLEAN_104027	NA	601.49	621.746	1593.1	6048.51	1235.7	262.727	130.791	214.933	262.484	195.123	315.168	388.617	206.305	197.218	302.449	251.992	291.146
Chili_GLEAN_124293	Capana08g000057	591.051	696.14	1058.81	957.115	526.771	471.165	728.996	565.004	581.39	617.515	825.333	678.51	326.026	356.503	359.033	598.485	596.235
Chili_GLEAN_117007	NA	584.181	552.386	359.831	313.225	360.569	281.593	122.564	123.295	155.623	144.369	193.491	104.699	40.5565	33.3	178.122	141.189	136.564
Chili_GLEAN_117809	Capana09g000682	578.895	41.3738	4.84053	2.41996	9.27509	27.5039	2.70551	2.65656	0	0	3.65344	0.121246	163.112	39.6799	123.85	0	35.5571
Chili_GLEAN_103451	NA	578.473	1052.52	558.212	838.196	579.646	607.559	348.08	527.916	441.819	640.214	500.789	615.088	950.512	927.945	506.896	1027.58	778.231
Chili_GLEAN_122288	Capana04g000276	577.079	498.139	712.506	589.631	258.729	335.512	760.468	332.594	474.84	219.827	730.955	243.385	575.519	731.773	966.902	2776.63	1783.73
Chili_GLEAN_119525	Capana12g002408	574.09	457.566	517.577	446.612	1221.61	438.794	345.255	402.058	497.404	173.297	504.79	249.261	104.29	139.263	480.554	309.6	367.963
Chili_GLEAN_127153	NA	573.221	830.59	528.864	760.56	117.442	188.886	115.318	9.53055	8.46585	9.58449	491.404	39.8056	34.0129	21.4977	45.2727	405.698	337.963
Chili_GLEAN_130955	Capana03g001608	569.867	765.489	1062.78	1019.66	540.767	539.791	529.588	367.649	346.059	146.069	954.642	399.172	371.815	361.871	941.081	948.91	948.049
Chili_GLEAN_109566	NA	569.804	733.143	581.151	661.042	188.728	99.4339	138.153	11.4516	20.2052	4.58069	361.501	3.82978	198.27	215.181	362.344	97.5904	527.768
Chili_GLEAN_133552	NA	567.167	1341.11	1157.64	1844.27	470.795	444.557	380.164	418.194	563.505	259.869	555.5	330.691	433.904	389.998	1166.15	600.276	1552.93
Chili_GLEAN_105386	Capana06g002940	565.186	199.042	313.169	181.072	242.46	538.334	2889.57	166.055	231.613	718.808	1341.58	272.165	44.542	195.012	195.554	150.21	1257.03
Chili_GLEAN_124919	Capana00g003769	561.643	690.205	701.781	747.394	255.451	361.144	500.042	559.888	533.338	781.156	633.615	679.118	603.63	458.705	146.939	51.191	289.5
Chili_GLEAN_135433	NA	554.944	627.36	994.797	770.936	680.772	753.906	1189.77	847.286	1017.29	1101.38	1323.11	1503.93	168.883	252.779	837.043	388.502	739.538
Chili_GLEAN_111645	Capana02g001438	553.685	757.158	901.349	736.766	577.06	348.869	754.131	340.717	378.486	196.477	780.409	467.557	296.414	241.234	384.155	852.767	480.765
Chili_GLEAN_103053	Capana03g000375	548.366	738.61	446.985	593.73	76.7615	41.4042	10.7932	17.8573	13.2772	1.27058	110.897	5.32758	45.6883	52.5326	144.694	70.5911	253.851
Chili_GLEAN_139484	NA	547.987	455.031	261.776	364.952	210.676	289.404	110.545	562.386	289.436	109.154	163.681	212.338	290.53	141.451	386.076	126.505	138.018
Chili_GLEAN_133615	NA	547.815	308.821	639.078	653.282	904.363	587.589	635.109	602.3	651.218	1005.72	476.518	488.183	547.208	458.385	269.434	721.15	295.703
Chili_GLEAN_141132	Capana10g001333	547.185	618.885	423.407	428.263	378.171	286.757	179.789	111.773	168.978	219.893	452.447	220.653	490.542	361.294	446.13	385.508	354.112
Chili_GLEAN_127472	Capana08g000250	541.495	324.357	586.797	306.084	335.299	816.68	3280.43	201.567	205.207	266.597	1122.46	223.355	15.6031	67.4612	451.425	2.68245	315.71
Chili_GLEAN_134753	Capana10g000141	538.883	362.298	400.384	260.092	243.627	521.76	3110.84	599.407	510.326	827.318	830.959	303.985	44.0037	153.434	477.67	35.3471	210.744
Chili_GLEAN_108861	Capana01g003720	537.391	673.474	492.639	572.708	148.933	123.593	353.674	264.668	381.913	462.892	322.251	506.572	1215.5	736.93	599.523	699.371	535.482
Chili_GLEAN_101404	Capana03g002556	536.583	406.547	217.877	278.567	72.8202	59.012	64.4665	17.4226	17.9351	34.681	124.645	33.3526	163.968	77.458	138.646	215.912	219.96
Chili_GLEAN_101248	Capana01g004493	536.252	376.666	334.809	223.354	265.581	256.036	1091.03	4.73858	1.38815	3.30828	527.809	12.5617	9.4085	24.2653	246.753	0.140418	327.942
Chili_GLEAN_101943	Capana00g001453	536.064	476.764	174.405	262.982	149.428	192.787	1275.8	144.034	230.199	274.161	426.793	86.5884	72.8733	84.6878	333.714	172.184	309.993
Chili_GLEAN_125980	NA	535.771	591.739	529.5	382.784	123.38	94.4271	243.703	86.2821	351.673	235.477	252.014	261.572	42.5971	92.8397	100.945	242.155	181.289
Chili_GLEAN_120474	NA	534.69	372.608	507.707	411.325	229.776	205.602	345.271	290.342	441.818	396.359	396.145	503.842	195.761	412.412	146.639	934.408	223.196
Chili_GLEAN_104413	Capana01g002823	534.435	610.83	799.497	688.41	365.799	293.761	724.326	398.69	429.271	249.156	650.297	531.667	241.408	302.203	408.38	989.091	509.095
Chili_GLEAN_121833	NA	527.665	528.75	523.018	417.625	202.687	321.706	1246.27	702.447	1204.56	820.391	568.548	581.385	107.602	465.098	1590.5	492.1	1064.45
Chili_GLEAN_107328	Capana02g002149	520.026	578.169	475.047	627.727	106.196	94.8407	74.5422	201.151	199.725	89.7194	171.306	90.9615	107.829	178.55	429.807	630.538	952.329
Chili_GLEAN_109611	Capana04g000614	518.003	847.243	641.959	550.928	114.502	121.832	60.1422	145.816	187.88	39.6141	205.002	79.6428	119.19	172.192	242.671	499.024	759.176
Chili_GLEAN_127303	Capana02g003643	517.442	558.889	580.225	664.306	206.405	269.575	259.153	188.499	225.79	209.508	395.714	242.653	138.714	170.19	538.625	446.879	556.064
Chili_GLEAN_135683	NA	512.832	266.627	487.744	180.155	112.235	240.345	693.589	89.5478	60.1807	75.7191	254.582	95.5528	69.6646	75.0995	151.046	677.072	207.389
Chili_GLEAN_137521	Capana04g000974	510.181	539.305	464.471	478.185	600.8	531.654	632.266	1207.71	1521.97	1652.02	670.236	1117.25	349.628	351.377	862.291	722.835	715.721
Chili_GLEAN_129736	Capana04g000407	509.975	547.473	1408.04	1064.79	617.05	754.898	2078.18	1302.59	1090.87	944.226	1387.18	777.721	252.319	554.903	839.62	1051.07	1375.13
Chili_GLEAN_127224	NA	506.812	100.035	39.8309	13.3544	0.350097	0	0.331416	0	0	0.980738	0.677693	0	9.24247	1.79147	6.86896	0	0.728226
Chili_GLEAN_124465	Capana12g000121	504.904	464.302	213.688	355.999	78.7719	72.7638	89.4822	225.813	218.491	176.087	103.04	132.477	194.706	174.669	553.282	549.02	452.576
Chili_GLEAN_138800	Capana12g000501	502.28	546.526	463.617	577.473	263.296	285.826	202.896	248.372	327.292	309.224	324.065	414.806	199.15	342.373	701.704	380.317	564.461
Chili_GLEAN_129653	Capana04g000324	501.053	712.839	1406.32	802.445	563.131	555.001	1716.07	701.218	522.883	783.937	833.901	595.885	70.5627	82.9452	2443.13	222.773	1370.34
Chili_GLEAN_110410	Capana04g000192	499.658	346.403	500.349	345.402	366.575	933.097	2495.44	275.091	209.795	109.326	793.22	78.4172	29.971	75.0991	1516.06	1.35941	794.057
Chili_GLEAN_103198	Capana01g002883	498.738	627.768	857.854	689.011	432.929	550.567	782.649	763.158	701.308	222.401	690.883	459.394	149.269	184.884	241.69	609.406	395.375
Chili_GLEAN_110065	NA	496.292	781.497	307.849	963.653	203.022	178.784	126.295	208.611	115.153	282.074	341.604	408.825	1580.28	282.666	815.718	940.29	661.758
Chili_GLEAN_119837	Capana10g002492	493.712	410.369	214.01	152.798	169.815	268.877	1214.04	17.8947	13.2025	16.3374	495.176	9.64181	80.4652	120.776	593.638	24.746	459.551
Chili_GLEAN_128588	NA	493.139	262.116	100.463	134.391	53.912	37.1533	31.6658	21.3685	21.9439	19.9725	88.0056	14.4933	648.064	179.916	466.546	429.393	625.966
Chili_GLEAN_124075	Capana09g001688	489.888	2402.94	3550.83	2097.1	1426.37	706.393	951.54	274.856	146.18	0.706499	5603.31	184.577	87.8744	177.855	334.778	7.85657	772.911
Chili_GLEAN_113726	Capana05g002512	488.334	498.486	185.191	267.967	152.079	182.447	1308.81	119.202	209.413	255.51	432.084	119.179	56.1687	59.2643	910.26	138.03	571.672
Chili_GLEAN_103202	Capana00g001862	488.058	708.552	761.998	802.22	709.392	977.339	752.601	1136.83	884.848	408.896	836.951	500.272	993.565	1359.25	1111.88	1537.52	859.822
Chili_GLEAN_108472	Capana03g000843	487.896	668.287	673.478	664.681	525.608	359.207	532.267	266.071	369.553	170.585	748.698	386.231	395.533	230.304	505.575	637.704	524.626
Chili_GLEAN_135386	Capana02g003334	487.712	589.718	388.648	379.926	14.0805	2.81585	6.05869	0.549544	1.28789	0	30.835	0	31.6266	45.4138	239.163	227.463	139.785
Chili_GLEAN_102992	Capana10g002436	487.681	573.116	879.73	796.601	574.998	578.857	660.925	355.939	421.678	400.445	848.119	867.778	588.611	328.782	639.206	1008.89	730.354
Chili_GLEAN_128108	Capana10g000195	486.513	689.661	939.307	1024.01	476.492	597.529	808.437	751.603	870.929	905.184	812.137	1562.68	274.348	437.511	1985.03	897.236	2229.9
Chili_GLEAN_106828	Capana00g002531	483.602	527.069	438.182	401.216	211.334	173.572	276.322	74.4961	100.501	91.7604	297.965	142.892	203.007	152.867	216.817	774.349	213.797
Chili_GLEAN_116079	Capana03g000311	479.882	329.301	158.521	54.9462	17.1909	2.79836	0.117076	0	0.419964	0.115485	40.8181	0	116.787	65.4375	1.1419	2.80378	0.385881
Chili_GLEAN_125022	Capana01g001720	478.758	595.666	824.186	710.111	502.452	408.007	465.918	256.778	377.021	155.703	744.368	310.618	412.435	271.226	584.076	705.361	476.698
Chili_GLEAN_101956	Capana08g001333	476.925	544.691	832.015	794.968	273.076	177.181	317.188	252.664	453.5	74.0063	234.744	72.1909	122.303	150.911	194.336	172.908	240.55
Chili_GLEAN_139493	Capana03g000445	473.724	527.175	364.235	482.025	135.245	208.884	304.166	674.657	1090.92	1807.36	309.289	1837.92	216.767	356.14	374.99	301.089	341.76
Chili_GLEAN_108255	NA	473.161	343.645	139.829	75.9256	2.37457	0.373114	1.6859	0	0	0	10.9168	0	49.0253	97.6119	50.9287	0	0.823212
Chili_GLEAN_100465	Capana00g000465	473.009	309.644	23.2829	25.9342	10.9734	11.1934	5.36422	54.8241	39.4003	1.93176	3.39516	8.79729	39.0887	24.5779	50.5549	158.865	90.1791
Chili_GLEAN_130771	Capana06g002374	469.95	210.094	114.556	152.518	143.531	361.814	921.707	171.961	166.352	274.913	169.547	135.643	78.3444	70.7165	519.665	86.471	162.96
Chili_GLEAN_120572	Capana01g000225	469.581	370.686	382.543	376.818	183.395	344.714	635.535	1424.27	628.295	521.64	381.86	654.793	151.019	290.377	365.807	573.085	283.209
Chili_GLEAN_129021	Capana04g002496	469.499	332.932	232.609	222.805	57.7409	40.4422	46.7982	28.3615	34.4918	28.4546	104.872	30.0673	81.8676	182.9	113.205	64.2173	185.326
Chili_GLEAN_125122	Capana11g000124	468.017	556.216	710.339	686.495	494.223	504.404	707.616	377.292	415.228	364.669	884.504	514.803	513.736	338.226	636.783	800.4	568.13
Chili_GLEAN_117664	NA	467.844	893.035	1472.4	1757.66	268.618	320.042	286.265	33.5392	16.4638	1.97159	432.099	30.594	459.027	355.58	1090.35	4.10975	575.58
Chili_GLEAN_116521	Capana08g001550	463.891	607.568	731.143	695.843	397.751	364.719	320.953	236.655	440.76	323.487	490.994	393.678	476.872	278.107	793.079	560.3	749.928
Chili_GLEAN_111879	NA	462.723	2132.25	4443.04	3140.84	881.032	543.788	495.834	9.99171	13.0253	1.44882	2664.15	2.90715	39.2542	5.55764	8.35662	0.266475	22.8605
Chili_GLEAN_128521	NA	462.297	473.19	265.911	306.491	83.0328	156.667	541.283	302.598	205.937	185.439	221.647	155.869	180.228	361.266	487.735	48.6154	448.871
Chili_GLEAN_115598	Capana11g000555	461.319	516.151	738.265	540.069	383.138	256.933	404.327	214.322	300.673	148.643	748.11	190.765	290.605	251.03	594.342	505.749	601.924
Chili_GLEAN_133722	Capana05g001718	458.309	374.203	226.28	328.574	135.057	89.6247	58.89	109.389	146.774	135.795	144.27	99.0014	95.706	74.415	89.514	117.11	115.536
Chili_GLEAN_118955	Capana00g003435	457.579	455.258	689.245	717.301	313.138	240.877	420.005	205.075	406.727	388.087	599.028	356.782	354.894	503.855	273.803	593.827	916.224
Chili_GLEAN_102580	Capana06g000678	457.544	603.869	267.378	465.1	64.4912	75.9797	99.9618	113.471	135.305	362.75	294.683	188.788	186.585	503.985	435.894	275.465	635.744
Chili_GLEAN_125630	Capana01g002398	455.862	369.849	317.111	243.427	252.927	406.287	1517.22	42.8186	56.2558	58.3619	694.094	25.3164	46.9344	125.826	610.356	4.39683	384.923
Chili_GLEAN_106301	Capana03g004083	455.303	548.544	1319.18	907.385	338.77	224.606	438.11	231.623	770.455	434.606	749.304	464.072	330.998	238.354	179.955	663.735	976.838
Chili_GLEAN_110944	Capana03g000797	454.166	268.84	210.081	169.051	193.383	289.16	1020.71	4.29126	11.5961	28.276	576.336	7.23661	14.5449	23.9386	315.687	0.467127	160.863
Chili_GLEAN_126404	Capana03g004129	452.637	207.567	2208.16	76.5916	16.0997	3.94055	0	0.598143	0	0	232.686	0	7471.78	5430.49	17247.9	1.75475	5100.07
Chili_GLEAN_115712	Capana03g004098	451.625	473.452	142.065	212.075	190.56	180.151	175.368	246.14	280.793	53.168	114.937	69.1169	122.618	138.512	142.905	232.133	131.811
Chili_GLEAN_106635	Capana12g000377	451.619	84.1007	82.2075	49.9807	8.05847	2.00684	2.83069	0.6854	1.26208	0.189304	27.5681	1.19653	58.4602	11.1	25.1523	0.104453	7.9594
Chili_GLEAN_124918	NA	451.103	603.557	537.85	542.344	178.065	418.658	729.264	344.257	217.559	444.435	670.332	380.709	375.573	640.649	535.066	39.8779	663.354
Chili_GLEAN_129032	NA	446.975	731.743	572.287	592.956	356.729	254.83	340.829	292.677	255.401	176.08	328.824	161.545	404.304	285.921	360.663	282.829	296.009
Chili_GLEAN_128447	NA	445.512	456.461	194.522	487.188	180.032	114.159	44.2698	86.4481	65.9305	13.9063	143.062	46.55	154.677	379.748	263.44	499.114	2950.1
Chili_GLEAN_128298	Capana12g002648	444.635	360.907	351.785	369.595	248.631	272.115	224.971	169.5	101.623	87.6535	293.38	108.628	243.111	220.428	331.014	326.144	294.178
Chili_GLEAN_101866	Capana00g001423	444.46	716.957	359.934	525.855	83.3079	62.8698	205.742	379.807	390.1	421.661	276.047	584.626	71.0598	339.752	996.04	545.258	1603.89
Chili_GLEAN_114902	Capana08g001322	444.101	533.227	646.277	507.562	354.251	253.126	468.137	215.06	286.604	84.6802	496.878	140.515	183.987	114.708	382.195	434.696	353.951
Chili_GLEAN_107487	NA	443.568	547.937	307.801	597.336	52.7853	24.2188	43.6392	351.255	210.709	19.4968	100.134	53.1439	156.503	360.262	864.805	553.608	1297.43
Chili_GLEAN_100838	NA	441.256	416.886	508.429	443.679	36.2871	28.1222	33.4775	8.61447	5.91733	1.14861	100.601	10.3715	42.1531	94.7302	174.973	143.551	347.015
Chili_GLEAN_111151	Capana01g002966	441.156	857.974	1254.49	1106.8	667.356	818.846	1409.66	641.716	464.967	144.368	1985.56	239.689	84.2929	644.9	3740.04	164.249	1366.41
Chili_GLEAN_120054	Capana03g001128	440.479	497.846	497.951	423.837	270.502	340.584	676.522	462.271	587.83	834.163	466.196	748.758	241.239	225.128	404.898	336.393	504.058
Chili_GLEAN_102991	Capana10g002435	440.175	664.391	1789.58	1130.1	650.117	722.918	882.8	355.587	522.732	411.445	991.99	739.397	292.452	254.582	854.856	1479.18	1060.39
Chili_GLEAN_136864	Capana12g001834	438.903	864.142	309.807	434.492	426.33	233.479	104.519	89.0126	63.4405	52.7298	219.299	115.597	1413.18	650.227	325.215	601.443	718.056
Chili_GLEAN_134811	NA	435.543	1490.13	58.7137	56.7983	0.767067	0	0	0	0.289414	0	3.71208	0.287449	584.145	14.9155	5.90195	1.3174	3.45703
Chili_GLEAN_136716	Capana07g000077	435.228	52.4439	0.687052	11.1828	0.564206	0.709226	0	0.0908337	0.319312	10.449	150.626	79.6031	1.81412	12.9919	5.5349	168.897	16.9192
Chili_GLEAN_120620	Capana01g000284	433.959	481.168	1006.59	737.233	55.2135	787.818	983.123	1537.58	1093.42	4056.42	603.187	2102.79	316.95	2101.03	548.502	888.662	273.447
Chili_GLEAN_105438	Capana09g002199	433.222	510.006	367.915	835.674	173.687	75.491	16.2835	61.8599	6.43052	0.235776	95.2178	30.0183	26.7916	24.9365	18.5048	788.869	137.31
Chili_GLEAN_110066	NA	432.533	861.767	274.502	857.594	205.324	145.546	200.732	245.296	191.72	279.38	352.901	443.922	2315.61	366.01	839.84	824.206	652.197
Chili_GLEAN_113713	Capana05g002499	430.919	286.651	303.65	294.159	181.277	155.334	269.223	183.43	268.831	239.055	293.863	198.827	283.275	232.439	203.671	345.429	235.295
Chili_GLEAN_107004	Capana02g001888	430.902	1523.51	1713.22	800.655	266.983	108.853	230.194	63.0624	235.691	193.218	796.09	260.792	2217.62	197.131	208.674	1322.86	727.157
Chili_GLEAN_119745	Capana01g003613	429.766	511.174	416.968	397.297	237.071	131.663	233.716	127.073	175.541	82.9597	337.918	162.084	318.58	345.19	239.791	518.786	196.958
Chili_GLEAN_115012	Capana06g000231	427.844	332.141	253.968	199.046	142.819	204.639	857.977	38.7913	43.8232	19.8071	300.278	10.3026	54.7857	103.8	635.2	3.07712	362.292
Chili_GLEAN_116058	Capana03g000290	426.789	366.679	603.245	436.817	296.144	432.902	2408.28	186.092	284.042	204.488	877.833	69.5645	41.9393	130.164	476.883	5.13968	396.347
Chili_GLEAN_141980	Capana00g005089	425.557	437.262	678.753	535.879	320.424	277.676	614.2	230.003	272.308	174.886	651.353	233.21	101.843	143.286	382.903	445.271	524.707
Chili_GLEAN_133100	NA	425.241	380.502	497.273	508.058	230.977	169.947	459.153	334.594	449.474	287.094	459.143	182.37	149.695	186.979	470.495	364.225	574.525
Chili_GLEAN_122997	Capana03g001342	424.933	324.467	247.545	283.395	74.7935	48.7093	176.655	169.5	288.8	105.206	157.82	84.6801	211.941	149.072	405.281	540.93	334.212
Chili_GLEAN_124220	Capana08g002087	424.042	432.418	645.518	423.174	243.271	142.394	321.986	136.17	319.351	176.576	356.299	187.457	109.805	112.942	138.523	180.75	96.9733
Chili_GLEAN_123954	Capana02g001695	423.478	310.847	170.273	188.454	48.8941	54.1091	75.2673	25.7778	49.1364	38.1464	129.231	51.8851	109.778	192.299	22.1501	0	0.0950496
Chili_GLEAN_109205	Capana06g000896	422.444	467.565	679.367	618.917	407.881	417.352	677.195	148.244	296.883	236.463	763.788	253.351	310.054	225.961	545.993	367.65	335.11
Chili_GLEAN_138418	Capana06g000438	421.956	282.737	181.34	235.912	162.139	83.5471	87.2038	80.5293	91.143	55.3708	89.5825	40.3423	43.5462	33.5901	172.482	254.34	162.713
Chili_GLEAN_109429	Capana10g002452	420.731	376.857	443.805	408.182	248.816	278.13	517.267	395.474	499.686	687.764	447.578	764.799	216.282	329.195	364.458	479.347	522.316
Chili_GLEAN_103913	Capana00g002001	420.186	380.01	203.172	514.317	69.6148	537.621	327.763	2412.68	1382.89	192.272	469.038	721.411	26.5845	111.688	136.825	39.9655	417.614
Chili_GLEAN_140161	Capana01g003039	413.523	435.01	441.562	490.934	213.687	290.624	466.358	333.05	427.58	619.029	279.557	477.465	135.819	135.418	571.395	584.757	468.267
Chili_GLEAN_133926	Capana02g003489	412.221	402.781	596.98	422.39	155.601	296.313	668.254	311.715	602.342	995.659	494.525	1039.52	132.951	750.313	1976.51	617.674	950.783
Chili_GLEAN_118902	NA	411.262	305.954	260.411	268.639	73.7047	146.183	703.561	331.417	320.669	865.286	179.499	636.88	22.6384	56.8557	174.17	18.2282	177.84
Chili_GLEAN_104577	Capana00g002189	411.15	515.282	316.027	361.062	128.824	210.032	304.144	491.274	690.222	555.796	272.438	372.47	129.238	185.129	784.26	322.812	744.599
Chili_GLEAN_116849	Capana00g003268	410.802	508.979	482.56	603.59	502.968	373.9	313.812	244.867	399.186	293.537	481.067	554.614	321.23	200.503	693.849	489.064	524.314
Chili_GLEAN_130351	Capana05g002170	409.04	428.667	497.072	543.801	163.846	161.003	466.385	271.575	393.509	305.507	430.689	371.069	210.791	307.099	157.224	567.271	377.279
Chili_GLEAN_110431	NA	407.701	409.907	454.955	519.196	123.187	145.369	318.716	459.038	508.119	346.204	295.004	366.046	45.2816	92.9935	325.329	416.429	382.201
Chili_GLEAN_128308	Capana12g002658	407.579	254.332	44.0101	79.1153	12.6075	32.551	19.7592	79.1343	40.0874	19.2465	37.721	49.9896	32.8267	60.0699	32.6032	16.7113	27.9656
Chili_GLEAN_127167	NA	407.246	541.75	824.985	950.022	232.271	382.29	938.378	744.253	1432.44	812.237	1311.34	563.045	196.701	1084.65	1312.62	786.983	1698.23
Chili_GLEAN_133320	Capana07g002194	406.948	532.875	763.508	638.116	260.711	473.974	1680.15	673.303	816.21	1607.82	842.807	911.521	495.647	647.788	795.5	243.037	690.184
Chili_GLEAN_104174	Capana08g000983	406.004	310.649	344.62	250.169	155.659	251.863	1004.44	220.078	336.528	263.793	297.012	197.397	45.1186	66.9735	508.645	38.5742	319.159
Chili_GLEAN_126858	Capana07g002431	405.901	134.093	95.2621	90.1717	39.8478	43.2277	66.6428	185.676	473.779	431.949	156.893	438.176	139.227	242.356	184.74	37.819	59.7223
Chili_GLEAN_127401	Capana08g001236	405.493	474.619	272.754	154.161	4.89969	1.23181	3.2983	122.845	10.8454	76.5586	17.072	36.4771	135.541	980.484	184.851	773.394	69.5299
Chili_GLEAN_117834	NA	404.722	221.85	66.5786	61.8922	28.6178	46.1588	4.89591	5.32891	2.34162	0	45.3849	0.38762	29.0578	103.743	37.4058	42.636	112.958
Chili_GLEAN_134710	Capana10g000098	404.618	445.212	752.364	642.242	267.165	178.738	432.099	231.95	412.627	250.714	633.005	205.66	246.816	292.475	221.706	457.118	286.16
Chili_GLEAN_113723	NA	404.476	696.615	1260.13	849.226	667.359	654.011	526.532	164.979	309.636	174.916	813.303	405.018	414.695	198.326	807.815	1195.69	603.891
Chili_GLEAN_116511	Capana08g001540	403.869	583.903	828.505	769.564	621.284	390.09	853.816	217.201	361.836	82.8049	942.706	303.544	377.217	248.602	1042.42	619.744	937.866
Chili_GLEAN_136371	Capana05g002281	401.702	849.557	2443.63	1321.44	264.439	83.2315	75.2673	16.1553	56.9465	20.8653	359.432	13.7161	15.0329	17.6773	2.05679	52.9739	1.99604
Chili_GLEAN_116981	NA	399.751	164.425	41.5666	54.5825	25.699	13.8712	18.9421	22.3608	83.7129	262.319	31.3287	60.4286	140.031	86.3305	136.299	29.3122	157.51
Chili_GLEAN_126364	Capana05g001745	399.349	306.734	196.686	200.437	163.287	136.817	174.415	159.079	214.648	150.796	212.136	130.608	99.9241	139.735	86.8544	226.681	134.53
Chili_GLEAN_113253	Capana09g002017	397.717	551.55	675.708	607.925	404.885	289.491	338.098	191.127	278.151	184.621	628.428	216.624	533.693	346.918	544.203	817.24	544.503
Chili_GLEAN_128084	NA	390.519	36.94	0.201291	3.02905	0.3857	0	0	0	0	0	0	0.216804	0	0.592097	1314.07	0.198727	0
Chili_GLEAN_116931	Capana01g003910	390.113	376.678	855.629	465.981	417.257	635.598	3168.65	824.736	1315.02	699.119	1068.47	552.865	23.6353	123.379	662.807	2.68509	429.445
Chili_GLEAN_125617	Capana01g002411	389.037	402.055	502.835	517.807	269.737	279.4	281.377	173.817	297.259	259.012	441.946	237.655	468.814	214.098	394.766	450.707	257.325
Chili_GLEAN_128508	Capana06g000721	386.29	348.699	247.799	351.021	143.996	97.0657	111.381	84.2223	145.768	64.6234	115.982	61.2266	128.339	111.43	288.359	198.796	249.261
Chili_GLEAN_113526	Capana01g002572	386.034	700.603	572.368	790.481	181.559	172.212	217.633	170.507	223.327	141.394	526.815	161.38	414.287	596.958	1434.99	837.727	2421.62
Chili_GLEAN_105713	Capana03g000385	382.592	397.264	342.43	354.084	154.508	127.618	168.318	151.517	230.798	135.085	236.419	225.576	39.1521	60.9954	267.535	239.988	354.541
Chili_GLEAN_134234	Capana12g001125	381.813	143.658	8.98961	8.24424	0.15803	0.148987	0.747987	1.06856	5.36621	17.7078	1.22361	2.04308	2.08597	45.2036	50.4299	0.407114	1.31485
Chili_GLEAN_103644	NA	381.374	745.61	825.433	977.503	174.316	103.344	33.369	79.4504	50.3371	10.5552	292.371	56.5165	440.981	598.212	219.379	151.121	122.204
Chili_GLEAN_138179	NA	379.682	507.285	214.393	321.382	113.226	168.974	161.02	157.133	90.6243	44.8721	225.132	70.3196	354.577	332.958	661.542	96.2955	2320.18
Chili_GLEAN_105238	Capana06g000543	379.453	326.948	307.692	303.488	131.237	148.929	260.907	243.951	384.867	309.261	300.79	330.454	130.248	145.391	234.811	465.131	296.854
Chili_GLEAN_124980	Capana11g001251	378.793	376.575	635.539	539.41	260.573	124.517	28.3852	49.4144	15.5716	7.06015	254.841	23.0951	47.7103	33.5183	44.4822	88.7823	139.741
Chili_GLEAN_129200	NA	378.179	397.653	888.107	863.368	341.345	425.68	501.771	369.937	400.817	278.833	553.312	387.176	148.781	239.992	928.516	566.226	1123.04
Chili_GLEAN_129780	Capana04g000802	377.319	288.081	144.7	379.839	144.398	128.66	30.4772	521.13	268.34	342.97	185.369	1085.13	170.142	476.251	1652.59	619.35	534.925
Chili_GLEAN_114711	NA	372.716	174.914	2.32166	11.9974	0.3422	0.322618	0	0	0	0	0.496805	0	63.6723	5.86606	86.0974	5.55389	17.0832
Chili_GLEAN_106311	Capana03g003363	371.352	230.61	166.676	187.958	129.319	53.0434	64.9975	37.4448	21.7609	94.2298	104.049	50.019	166.046	128.412	281.293	210.805	229.41
Chili_GLEAN_125987	Capana09g001756	371.153	640.072	529.305	1273.9	213.842	166.269	242.242	79.3067	91.1624	5.62482	685.043	25.8337	574.823	1206.7	3101.56	758.439	5112.38
Chili_GLEAN_109365	Capana01g000958	369.454	429.578	316.741	378.68	300.875	347.092	166.398	370.125	339.585	378.123	398.712	514.563	242.802	427.765	637.284	612.356	905.756
Chili_GLEAN_110094	Capana08g000899	369.235	322.704	360.617	344.212	141.223	210.755	218.842	414.55	450.004	35.6239	276.349	138.449	157.666	217	528.054	439.338	1062.25
Chili_GLEAN_103512	Capana08g000010	369.003	444.865	489.996	533.792	285.077	264.227	183.804	163.496	162.492	127.02	567.939	296.813	538.454	450.431	807.313	912.15	880.696
Chili_GLEAN_137306	Capana11g001383	368.704	1322.81	838.89	353.946	471.085	700.044	407.48	62.3768	15.0533	0.275965	821.362	92.3643	194.002	9.67861	15.1783	0	0.614736
Chili_GLEAN_141622	Capana00g005040	368.16	303.56	228.741	307.439	104.22	246.451	736.954	107.507	109.308	290.348	293.173	95.0223	33.7855	39.9243	663.875	201.195	331.542
Chili_GLEAN_117217	NA	366.073	237.306	1370.43	482.785	380.977	435.108	2865.33	185.734	431.516	200.078	1584.07	770.937	42.8373	31.4011	29.2146	74.0381	22.6036
Chili_GLEAN_100219	Capana00g000219	362.716	213.283	370.053	92.3232	13.1309	20.8939	572.804	444.973	8.27209	485.517	86.2024	1.6699	59.1228	195.009	170.817	0.367359	9.14561
Chili_GLEAN_108358	Capana10g002125	362.274	432.662	243.912	445.914	92.4907	74.6017	53.6103	69.4424	49.3691	42.8206	154.342	48.2587	154.654	159.143	198.171	219.575	386.925
Chili_GLEAN_101682	NA	357.674	393.575	181.649	329.466	66.3184	66.8141	46.777	36.0082	75.5562	70.6287	201.581	206.369	27.5073	53.4541	67.0349	566.145	132.763
Chili_GLEAN_127729	Capana03g001087	356.954	493.521	215.349	339.842	154.202	147.103	115.318	156.793	156.078	51.4888	270.923	87.0356	25.1259	83.5478	237.659	204.079	816.855
Chili_GLEAN_114379	Capana08g001300	356.478	633.367	980.022	865.485	386.63	383.17	660.694	419.412	648.581	678.916	527.499	572.29	141.179	144.16	215.887	499.246	381.281
Chili_GLEAN_125961	NA	356.048	327.935	101.875	186.094	87.114	57.6578	100.305	74.5319	149.717	30.3799	238.662	13.3911	201.998	77.6912	115.724	190.346	112.42
Chili_GLEAN_138505	Capana06g000351	355.91	405.333	392.074	333.967	326.891	163.37	326.769	73.9657	121.479	122.902	314.898	301.118	381.72	143.669	346.396	364.105	311.034
Chili_GLEAN_129386	Capana00g004201	353.62	312.67	235.742	249.987	253.354	165.912	234.269	245.463	239.118	163.62	248.149	161.172	213.347	249.194	150.141	248.177	149.696
Chili_GLEAN_121030	Capana10g002052	353.299	301.03	398.334	430.052	269.078	234.11	335.648	375.621	377.665	342.286	372.342	306.304	155.654	215.739	330.603	389.14	340.618
Chili_GLEAN_129850	Capana10g001446	352.242	472.303	349.83	563.112	169.564	226.643	198.481	178.56	256.609	413.545	371.978	935.067	189.629	251.841	797.203	524.032	598.278
Chili_GLEAN_127049	Capana05g001809	351.328	509.195	844.832	664.712	442.193	353.606	601.937	406.742	727.334	567.005	611.789	818.286	564.688	253.835	361.267	529.391	325.213
Chili_GLEAN_115727	Capana03g004113	351.296	694.974	11.7466	50.5041	1.24125	0	0	5.99503	0.280994	0	0	1.39543	67.386	346.204	2234.13	428.15	2183.68
Chili_GLEAN_114094	Capana06g000018	350.723	459.061	575.368	496.973	133.994	122.461	198.026	251.22	308.774	391.463	246.79	377.547	79.3647	255.602	312.064	305.575	240.643
Chili_GLEAN_115698	Capana03g004084	349.9	377.192	601.384	792.918	211.315	154.858	315.639	133.067	464.435	290.582	325.617	248.354	491.743	269.55	94.4087	529.164	404.634
Chili_GLEAN_130354	Capana05g002173	349.351	377.812	438.524	469.364	208.944	166.339	219.841	212.338	235.701	213.211	307.893	281.213	315.084	450.237	264.41	477.401	365.03
Chili_GLEAN_123431	Capana09g001520	349.016	240.15	194.504	156.129	195.736	227.368	1200.4	95.5361	57.5498	98.7425	516.202	90.2559	57.4423	118.97	605.074	0.245977	263.32
Chili_GLEAN_124076	Capana02g003021	348.427	164.924	17.8934	47.6996	25.9043	11.764	2.0824	0.58618	0.686875	0.212493	10.4986	0.639573	8.6263	21.0767	13.4382	94.4244	0.35501
Chili_GLEAN_112099	Capana02g002990	347.644	426.922	32.8879	72.5002	0	0	0	0	0	0.136214	0.141186	0	9.77569	94.3509	174.502	105.073	212.703
Chili_GLEAN_121617	Capana09g000248	347.566	460.05	377.785	477.604	153.918	165.243	261.981	262.976	428.882	389.276	290.613	438.145	104.035	186.623	432.367	446.716	692.93
Chili_GLEAN_113471	NA	344.227	511.023	576.582	804.352	283.079	159.373	425.396	117.397	127.374	14.0105	505.607	35.1414	81.5064	204.228	65.5148	580.06	229.651
Chili_GLEAN_113855	NA	344.059	450.533	73.9517	160.156	145.382	68.1933	6.92422	4.2024	3.08444	0.0892829	37.9423	2.20357	49.9016	34.102	21.0771	39.9533	15.8611
Chili_GLEAN_115214	Capana03g001590	342.148	277.59	246.233	270.794	253.202	174.493	271.717	157.976	252.77	153.42	197.344	122.969	89.806	144.393	340.552	351.903	414.652
Chili_GLEAN_119781	Capana01g001001	342.089	463.964	511.536	588.683	438.197	252.992	283.48	168.314	281.22	128.009	380.49	218.753	310.203	190.701	435.951	488.367	352.038
Chili_GLEAN_138508	Capana06g000348	340.616	509.77	824.284	609.439	275.939	309.7	544.249	72.8944	129.537	136.955	994.181	147.968	78.7846	127.79	210.109	202.878	145.287
Chili_GLEAN_112591	Capana03g000778	339.49	561.468	2581.39	2887.84	879.052	1345.54	2599.67	453.875	210.274	65.3517	2861.31	112.951	0	3.95476	0.33036	1.17986	0.297703
Chili_GLEAN_130602	Capana03g004202	338.123	548.892	67.6259	238.178	22.6335	159.15	24.1379	22.298	4.51688	0.993674	35.8303	9.38654	275.799	612.848	849.223	1714.11	897.21
Chili_GLEAN_122432	Capana02g002781	337.931	279.623	409.257	357.225	127.688	201.941	246.195	466.502	335.056	73.1921	212.209	96.4436	58.499	204.242	4222.61	136.418	1452.35
Chili_GLEAN_141138	Capana03g003317	337.609	374.9	424.847	477.113	317.62	230.365	345.742	316.943	512.781	308.191	486.737	392.816	337.252	300.942	220.54	424.424	347.96
Chili_GLEAN_122039	Capana11g000280	337.508	395.115	283.217	303.121	339.609	276.358	293.921	142.695	233.567	211.773	354.454	198.593	100.649	70.6569	166.262	265.3	192.147
Chili_GLEAN_122560	NA	337.228	527.955	8.79717	56.6557	4.42484	0.132433	0	0	0	0	0.135957	0	0	5.89417	0	0	0
Chili_GLEAN_112270	Capana03g001373	335.069	407.74	798.844	642.665	442.571	384.324	566.035	225.25	216.869	139.342	810.749	333.166	219.243	133.846	964.51	559.964	796.937
Chili_GLEAN_117939	Capana08g000630	334.768	156.982	267.214	132.381	53.5195	14.1041	2.99195	2.03535	1.19249	0	50.1681	0	24.1759	18.1138	0.486364	4125.21	212.568
Chili_GLEAN_104737	Capana09g002323	333.852	483.116	468.819	456.281	324.139	300.226	387.1	341.253	415.423	286.348	396.45	470.32	303.198	211.306	642.018	376.912	448.092
Chili_GLEAN_107183	Capana09g000183	333.668	534.81	503.044	494.866	290.848	286.322	335.484	256.243	323.643	218.066	559.639	372.39	203.428	203.159	783.671	364.924	714.931
Chili_GLEAN_140494	Capana06g002778	331.404	360.331	454.331	375.472	252.373	318.262	1033.85	583.426	986.543	976.67	531.913	1032.36	192.667	278.594	325.827	582.365	450.213
Chili_GLEAN_112160	Capana05g000355	330.9	414.465	669.284	595.554	283.391	221.057	325.244	284.017	243.977	75.0677	557.213	250.45	155.157	271.961	232.691	314.271	423.69
Chili_GLEAN_103701	NA	328.684	175.312	7.91745	44.9964	0.087189	0.493197	0	0.0842213	0	0	0.253161	0.0980189	6.10853	5.44306	50.9173	40.6103	23.214
Chili_GLEAN_115011	Capana06g000232	322.276	214.562	247.626	153.299	140.142	151.149	871.136	14.4224	3.96274	10.192	344.129	6.71407	23.838	61.2262	392.885	1.06108	277.476
Chili_GLEAN_130805	Capana01g001493	322.083	393.407	418.749	541.988	164.592	125.285	121.359	100.68	140.881	82.7264	228.068	131.82	68.7012	128.713	431.245	290.616	493.04
Chili_GLEAN_141267	Capana03g003513	321.713	156.635	39.8259	35.8127	1.12223	0.411448	1.12137	0	0	0.174652	1.81028	0.14018	19.4345	7.5929	58.7874	13.2989	28.4008
Chili_GLEAN_116067	Capana03g000299	320.609	307.082	222.725	275.088	26.6285	10.5586	12.2372	6.73263	13.8229	2.11381	37.2465	3.95129	7.50043	37.4333	22.276	63.9037	148.943
Chili_GLEAN_105795	Capana10g002148	319.2	392.199	163.722	238.437	180.171	78.7288	43.1802	7.55623	8.68176	2.60873	124.087	3.99733	393.269	227.225	59.5036	259.727	92.3978
Chili_GLEAN_123386	NA	319.065	422.571	508.263	519.586	213.163	159.397	217.776	101.837	164.206	169.497	286.842	173.684	142.247	170.848	395.802	434.004	502.192
Chili_GLEAN_117309	Capana01g003729	318.564	325.039	342.005	308.716	260.93	298.712	332.58	544.554	721.614	681.152	368.885	748.183	268.698	275.969	130.996	369.945	242.917
Chili_GLEAN_141935	NA	317.513	569.308	215.513	693.239	93.6043	90.3932	94.0668	98.9179	138.062	7.22477	408.344	28.3118	347.209	706.748	627.526	40.4899	754.042
Chili_GLEAN_119966	Capana08g001909	316.928	327.842	474.471	370.982	53.3188	39.8656	77.7079	8.60619	23.1352	20.013	159.648	36.5293	44.1118	106.678	457.433	8.83985	234.78
Chili_GLEAN_140250	Capana11g000872	316.898	221.329	161.125	160.146	114.668	122.78	152.193	202.784	232.378	176.894	138.348	223.269	78.3209	48.1914	69.3542	122.528	113.009
Chili_GLEAN_109625	Capana00g002793	315.424	166.494	116.44	36.9521	170.245	388.996	1658.17	0.90902	0.677837	1.91723	643.031	4.71265	26.4939	35.6342	180.489	0.793413	95.2922
Chili_GLEAN_102354	Capana01g004401	314.953	263.34	262.628	299.932	87.1401	106.398	233.985	428.376	303.858	314.075	222.578	189.272	124.172	362.97	227.405	260.426	272.463
Chili_GLEAN_119967	NA	314.402	339.447	330.554	348.158	33.5927	19.2831	11.4121	26.9538	23.1514	6.45069	26.4825	25.2784	78.3959	66.5404	96.1437	41.1767	76.0736
Chili_GLEAN_135300	Capana02g003248	313.486	270.806	237.81	173.895	25.955	18.7831	62.8093	36.6363	65.3772	105.735	103.137	64.8306	9.27959	35.9158	44.4056	15.1623	33.0773
Chili_GLEAN_120538	Capana02g002706	312.706	301.145	252.227	315.728	62.9592	49.2422	80.1158	104.466	103.644	63.4444	168.124	48.1203	32.3486	220.471	134.57	113.787	172.997
Chili_GLEAN_104199	NA	311.117	429.324	279.522	441.91	109.748	137.501	241.466	54.8545	58.8917	17.9653	257.793	29.5367	91.8995	226.222	251.534	316.785	414.071
Chili_GLEAN_129843	Capana10g001439	310.28	290.882	466.542	401.799	263.735	278.622	473.172	289.89	299.083	264.457	480.415	349.112	141.967	213.264	283.739	451.075	384.259
Chili_GLEAN_124294	Capana08g000058	309.754	371.43	689.824	546.137	409.132	445.655	1014.75	582.575	542.277	589.697	720.649	730.535	262.848	277.498	233.038	406.711	417.873
Chili_GLEAN_131727	Capana08g002567	309.593	363.348	504.634	671.259	573.3	684.649	1199.68	659.067	760.684	726.702	1126.88	612.045	277.95	321.826	49.9163	91.0564	623.655
Chili_GLEAN_134797	Capana00g004560	309.068	199.48	191.269	161.054	94.6184	142.543	693.286	33.6062	27.6945	5.80495	314.422	11.6053	13.551	52.1817	422.522	105.788	259.095
Chili_GLEAN_123207	NA	308.509	93.1428	9.58847	25.7871	16.4669	3.98895	0.252586	4.60255	14.1948	1.17459	1.84464	2.614	1.045	4.99332	33.0385	1.3355	3.44901
Chili_GLEAN_120619	Capana01g000283	308.508	232.988	29.0307	53.7965	27.0006	29.2865	17.8662	634.244	118.159	598.185	47.8957	92.2813	302.764	3329.42	1846.69	3762.67	462.171
Chili_GLEAN_140059	Capana10g000588	308.492	54.1058	76.6982	35.4841	0.25062	5.0091	2.56227	0.048418	0	0	11.7402	8.39616	15.5229	39.0375	80.7	9.45222	18.2458
Chili_GLEAN_125456	Capana04g001958	308.447	229.808	217.47	234.372	107.636	115.936	212.066	216.983	273.935	379.955	218.321	324.735	105.917	148.461	222.634	291.154	212.027
Chili_GLEAN_135099	NA	307.883	349.495	393.329	371.431	153.936	145.602	239.23	189.555	279.055	254.639	285.898	258.381	115.915	133.348	333.789	344.017	512.487
Chili_GLEAN_100806	NA	307.843	69.3717	978.101	2994.31	474.486	60.8399	43.4056	156.497	59.5889	57.0877	49.9672	70.2576	84.4927	36.1503	61.5432	331.797	43.0958
Chili_GLEAN_131378	Capana09g000532	307.165	240.167	243.57	254.377	190.739	162.271	153.928	208.827	330.871	213.073	191.818	200.245	93.0548	118.14	241.148	205.079	247.216
Chili_GLEAN_108746	Capana03g004628	306.218	112.125	45.5848	57.3111	88.0297	105.685	77.412	84.5257	50.8018	233.595	123.045	131.341	61.5809	161.249	78.0631	463.851	114.183
Chili_GLEAN_129094	Capana09g000354	305.491	408.223	534.27	537.163	328.804	297.687	619.644	208.387	404.684	386.927	562.176	384.995	281.382	229.89	386.835	522.774	398.663
Chili_GLEAN_125123	Capana11g000125	304.717	320.936	691.783	428.091	251.013	321.998	404.89	315.625	337.319	502.86	501.301	647.222	188.471	163.734	581.803	458.207	416.36
Chili_GLEAN_129931	Capana03g002242	303.335	584.164	561.122	598.914	421.096	405.069	320.561	188.156	367.462	248.949	358.058	263.575	336.205	142.94	868.387	405.961	652.915
Chili_GLEAN_111781	Capana11g001474	303.093	377.291	463.685	421.936	232.311	258.432	288.488	195.151	194.724	170.265	355.539	268.718	255.403	215.884	248.202	395.364	261.365
Chili_GLEAN_113761	Capana08g001107	302.304	373.889	654.196	490.706	250.512	259.085	672.184	400.701	807.442	552.483	404.103	394.151	175.842	208.418	399.297	430.244	379.68
Chili_GLEAN_119955	Capana08g001920	301.463	319.103	270.446	281.701	142.066	155.714	283.251	230.498	343.631	425.187	257.332	318.944	88.4649	275.479	287.565	228.403	266.046
Chili_GLEAN_135801	NA	300.763	417.679	453.151	489.468	230.763	270.187	258.841	238.708	327.205	195.228	394.73	302.198	53.7941	102.618	424.322	291.657	625.336
Chili_GLEAN_113282	Capana02g001858	300.73	341.188	366.534	503.094	179.509	143.644	186.77	194.488	230.774	297.814	308.462	239.986	205.727	243.413	472.346	272.589	725.999
Chili_GLEAN_105509	NA	300.244	932.283	1031.78	1136.75	175.011	324.126	954.203	1056.86	921.166	1759.72	736.65	1942.83	412.42	843.603	509.402	172.921	634.932
Chili_GLEAN_102511	Capana03g003831	299.03	254.42	368.411	271.559	153.007	138.26	367.896	130.108	247.058	271.264	310.798	385.588	299.201	213.729	128.952	283.299	140.654
Chili_GLEAN_103820	Capana11g000215	298.409	385.194	360.448	357.033	79.0606	23.5553	32.8682	40.111	22.8368	5.25757	299.041	10.154	76.1074	201.199	110.334	106.007	138.222
Chili_GLEAN_133181	Capana01g002025	298.256	299.834	358.566	285.19	139.175	237.877	527.993	244.311	362.102	331.335	279.069	279.972	82.0575	66.0116	323.426	136.894	140.202
Chili_GLEAN_112169	Capana05g000346	298.234	271.368	363.651	283.86	218.683	217.232	443.6	117.568	244.385	305.265	363.144	228.998	683.927	330.511	851.967	203.776	521.506
Chili_GLEAN_132347	NA	297.088	318.273	172.723	207.715	87.9874	70.8714	86.9001	75.6557	118.598	95.5188	126.858	98.1093	78.2918	120.855	220.691	65.2837	304.746
Chili_GLEAN_123237	Capana10g001225	296.012	191.013	182.101	91.2117	80.3279	52.9934	2.57768	0.939391	0.440304	0.181618	43.1088	0	361.997	105.498	16.6112	1.00213	6.27084
Chili_GLEAN_104012	NA	295.645	176.685	950.453	3663.7	650.785	133.576	83.137	223.573	141.215	109.45	117.762	120.458	101.597	89.6457	73.7758	351.511	59.7036
Chili_GLEAN_130338	Capana05g002157	295.29	326.909	539.743	396.217	378.434	272.265	376.45	263.538	320.051	191.361	433.564	466.429	579.569	560.612	239.275	565.256	246.611
Chili_GLEAN_131234	NA	294.48	443.116	79.6746	277.969	303.577	278.15	224.717	463.699	1178.08	1843.1	198.534	1891.61	28.2949	120.858	68.6541	7.24063	26.5739
Chili_GLEAN_128583	Capana11g000087	293.737	161.66	143.292	98.9309	41.7538	85.4651	243.758	76.2819	90.459	137.583	93.1475	218.673	57.009	79.8485	234.302	54.1229	58.5344
Chili_GLEAN_128081	Capana10g000168	293.408	349.126	495.881	343.605	207.148	223	227.176	135.533	129.12	110.163	393.367	255.756	119.096	81.1128	208.571	352.517	240.832
Chili_GLEAN_100900	Capana00g000900	292.712	201.251	489.15	223.06	185.31	138.222	276.624	147.862	393.276	367.436	371.328	333.711	444.734	401.253	142.193	466.919	148.352
Chili_GLEAN_108418	Capana08g000342	292.139	430.49	632.725	529.651	358.059	326.538	758.839	375.925	706.375	840.369	411.134	653.16	212.002	278.549	226.876	516.028	335.087
Chili_GLEAN_132460	Capana07g001710	292.057	241.396	302.631	262.279	65.7825	51.4184	79.9767	26.7332	25.8802	24.6815	156.059	61.314	27.0578	44.8634	62.3216	66.2275	58.2408
Chili_GLEAN_135678	Capana02g000135	292.025	298.66	288.769	293.018	127.328	121.325	106.76	73.7341	171.218	60.4016	180.501	81.3819	32.1303	61.6154	238.73	149.931	204.024
Chili_GLEAN_118365	Capana07g002367	291.857	329.093	181.116	230.975	167.95	169.882	192.329	262.595	263.1	212.699	216.716	184.813	112.559	166.052	257.406	117.962	379.66
Chili_GLEAN_107351	NA	291.24	330.071	50.6484	287.219	95.3758	87.0783	15.8397	41.0542	17.8032	2.49992	65.7512	13.5439	0.339797	31.5089	0.38623	0	0
Chili_GLEAN_119919	Capana02g000407	291.027	252.427	13.1718	75.8953	3.62032	0.0975185	0	0.499585	0.234162	0	1.90216	0	1.36536	3.49337	2.74575	7.78106	1.5061
Chili_GLEAN_138254	Capana03g003212	291	231.861	117.512	162.301	81.6148	128.16	485.91	131.229	186.986	260.184	230.352	71.6514	40.8267	79.9361	207.246	11.1959	137.644
Chili_GLEAN_102494	NA	290.427	302.156	100.905	154.377	22.7563	9.18358	51.8403	1.18607	0.185308	0	31.8491	0.18405	12.7998	114.351	27.0194	220.917	48.6117
Chili_GLEAN_114701	Capana12g000276	289.998	510.263	25.33	255.871	13.0156	0	0	0.892249	0.380189	0	0	0	46.0418	211.149	168.242	0	100.521
Chili_GLEAN_110295	Capana03g000698	289.945	346.686	461.81	471.517	306.973	245.716	191.746	104.528	174.804	115.875	413.657	170.42	676.217	333.083	315.985	323.167	298.184
Chili_GLEAN_106269	Capana00g002459	289.819	409.401	177.086	63.4922	10.2463	4.60533	6.2032	0.690527	1.07886	0	11.9927	0.133942	323.486	115.958	324.377	8.47138	21.0652
Chili_GLEAN_106250	Capana00g002444	286.763	292.036	159.48	208.934	60.0024	29.8606	13.2769	3.49914	3.25915	4.77026	39.9147	18.2735	60.8305	36.5022	153.723	73.4122	65.8822
Chili_GLEAN_131268	NA	286.616	366.151	759.106	672.131	377.801	373.476	650.657	387.372	331.697	311.368	764.808	567.262	176.126	166.826	543.497	615.676	936.551
Chili_GLEAN_135400	Capana02g003348	285.996	309.068	340.43	323.14	109.519	180.803	294.54	395.556	624.304	981.338	249.481	885.817	117.116	142.992	241.709	327.183	442.373
Chili_GLEAN_127399	Capana08g001238	285.936	246.207	97.6176	183.82	10.7089	3.53361	1.1827	0.258609	0.505055	0.916638	30.1441	0.601951	149.057	166.038	163.144	70.4413	198.249
Chili_GLEAN_105935	Capana09g001102	285.834	311.243	524.433	484.491	178.446	218.506	301.233	402.854	446.044	560.688	400.666	575.152	310.904	364.633	488.348	490.51	446.555
Chili_GLEAN_104809	Capana02g003203	285.758	376.581	11.3507	21.4637	2.61798	5.50591	1.14382	0.194529	0	0	3.3135	0	188.121	107.79	51.1328	0.830081	30.3696
Chili_GLEAN_120410	Capana02g002010	285.103	129.737	95.0094	97.8241	24.3654	23.4767	48.1613	23.24	48.7404	40.2807	66.965	57.1094	22.0948	24.2301	36.9637	63.2433	47.0159
Chili_GLEAN_132419	Capana03g003656	284.788	196.82	356.984	292.506	64.5041	103.668	470.334	196.651	360.357	260.174	319.903	217.706	67.308	99.6068	144.869	208.49	187.947
Chili_GLEAN_123427	NA	284.33	1385.83	236.444	1169.18	94.1284	28.768	10.771	0	2.34162	0.724409	86.3481	1.16286	44.3743	76.4837	143.853	80.2089	439.729
Chili_GLEAN_137418	Capana09g001003	283.801	224.282	245.311	160.173	236.479	240.286	192.43	158.593	139.008	175.394	233.357	206.257	89.5838	104.381	297.64	147.657	164.546
Chili_GLEAN_124304	Capana08g000068	283.534	269.2	189.532	202.727	272.936	125.691	77.2952	18.1079	41.1703	46.0257	142.215	34.1805	109.944	78.2668	194.825	176.402	154.905
Chili_GLEAN_108331	Capana08g001085	283.397	336.666	355.118	342.08	126.804	140.134	227.997	171.407	247.007	150.526	297.274	243.481	49.9521	78.2812	305.372	288.242	495.988
Chili_GLEAN_121148	Capana09g001867	281.194	169.375	103.735	108.44	46.2673	46.0278	49.5137	35.5521	66.1029	59.845	77.0314	68.591	11.4941	21.9227	77.25	40.4987	85.0696
Chili_GLEAN_139627	Capana03g000579	281.014	261.478	230.101	194.582	99.4009	118.966	297.175	152.956	198.907	231.382	249.77	163.269	26.3956	160.517	509.314	20.5186	51.3614
Chili_GLEAN_119144	Capana00g003453	280.582	315.846	370.296	331.309	131.19	77.0172	127.664	79.0128	275.62	107.226	234.054	149.136	32.157	49.476	100.092	200.566	190.539
Chili_GLEAN_125631	Capana03g002586	279.988	332.039	487.659	400.129	361.483	368.327	177.674	165.544	263.505	263.266	288.08	309.259	336.573	144.681	336.779	527.309	220.127
Chili_GLEAN_102002	Capana03g001101	279.216	352.621	481.034	542.783	269.746	239.135	608.606	292.197	378.2	311.311	487.057	346.722	164.561	334.758	616.662	433.726	1159.7
Chili_GLEAN_118380	NA	278.799	262.568	379.346	341.316	209.005	110.603	163.343	124.208	240.573	103.771	226.024	224.285	161.07	82.9817	138.203	247.93	113.052
Chili_GLEAN_139168	Capana04g000886	278.133	274.358	257.828	275.071	142.533	155.023	213.335	159.19	133.082	88.6531	202.133	69.8717	32.9201	58.7237	146.286	118.384	171.652
Chili_GLEAN_122181	Capana02g002207	277.298	169.204	167.709	47.3506	54.941	27.9229	19.6261	13.7803	17.6561	93.6169	139.89	56.4378	103	107.908	68.5362	90.5945	81.6293
Chili_GLEAN_121208	Capana04g000025	277.15	496.255	405.932	413.93	106.507	167.588	239.434	70.0894	116.755	102.415	185.046	45.9235	190.721	131.336	230.56	114.366	315.823
Chili_GLEAN_117585	Capana05g002019	276.501	258.068	191.094	257.617	39.1446	37.964	115.511	153.691	209.56	268.196	108.947	239.09	35.5626	84.6268	84.6273	96.1151	170.639
Chili_GLEAN_137004	NA	275.763	293.958	722.122	707.966	247.791	151.087	94.8305	45.5918	87.7673	7.64526	323.15	12.9945	79.7102	123.469	309.883	177.424	372.291
Chili_GLEAN_113519	Capana01g002565	274.492	231.098	105.059	141.4	51.4205	39.4012	48.0553	8.45452	21.7951	24.1098	49.5563	17.2193	23.7727	22.1695	116.419	62.0066	121.75
Chili_GLEAN_109336	Capana08g002366	274.002	234.273	243.806	276.785	41.4429	63.0112	266.644	185.821	307.731	332.014	240.666	568.366	14.0849	30.622	46.5733	194.155	58.7213
Chili_GLEAN_101756	NA	273.933	241.468	137.687	197.145	83.4804	79.3916	83.8641	91.6886	99.8631	96.7015	103.412	82.0843	53.0083	84.6878	186.374	102.326	305.777
Chili_GLEAN_126509	Capana06g002096	273.475	252.805	158.906	213.61	89.653	102.994	100.529	177.106	253.479	310.269	156.315	257.929	59.1781	161.113	203.114	344.284	248.646
Chili_GLEAN_122946	Capana04g001050	271.45	346.566	185.084	242.36	287.579	138.772	146.395	102.556	171.688	138.57	210.866	80.2619	83.0683	117.266	156.287	157.543	161.088
Chili_GLEAN_128494	Capana06g000735	271.035	193.688	224.429	224.429	76.4379	125.424	299.747	89.3361	171.278	195.058	223.262	117.747	71.8859	78.8248	146.919	69.7481	246.383
Chili_GLEAN_116242	Capana07g002059	270.104	112.349	85.8604	77.4994	49.6594	43.2896	86.4234	47.5783	103.222	116.478	71.1653	141.445	185.192	231.994	94.3157	76.8458	96.3524
Chili_GLEAN_131115	Capana06g002850	268.875	252.301	251.441	256.901	189.517	133.418	139.182	117.637	105.446	80.017	235.737	174.084	127.445	80.2384	114.493	333.793	149.4
Chili_GLEAN_108618	Capana03g002024	268.246	187.603	154.855	98.6696	83.8178	51.5356	38.9443	27.5359	13.8414	7.94014	176.984	47.5242	14.5544	34.395	36.7317	28.5403	28.384
Chili_GLEAN_124454	Capana12g000132	267.786	301.452	236.482	201.557	168.676	124.961	909.867	44.542	57.3902	6.89671	436.443	12.7915	14.7961	62.1044	259.872	4.3197	284.423
Chili_GLEAN_113189	Capana06g000511	267.548	361.813	491.688	387.392	325.129	265.671	267.405	116.359	200.047	186.79	669.191	246.944	196.195	99.9899	181.801	443.159	177.434
Chili_GLEAN_125409	Capana12g000742	267.128	101.063	218.029	92.0864	199.204	1078.36	3803.35	851.164	710.37	1536.93	1618.82	1288.98	329.126	727.799	574.113	341.972	2563.64
Chili_GLEAN_132290	Capana08g001826	266.936	407.332	310.198	310.632	297.081	259.651	264.674	266.824	587.696	436.194	244.904	391.559	473.263	177.031	356.22	328.353	325.977
Chili_GLEAN_111109	Capana05g002550	266.45	142.837	99.7215	71.7336	94.5263	106.228	404.85	10.1454	18.5623	11.0978	270.542	4.76443	11.6934	70.5275	479.87	1.99371	143.25
Chili_GLEAN_133830	Capana02g003393	266.299	263.49	184.896	234.28	121.367	113.3	143.191	133.184	148.991	161.384	212.333	180.585	146.792	168.808	170.971	288.448	273.644
Chili_GLEAN_109634	Capana00g002802	266.212	163.054	80.008	42.231	113.183	192.845	789.766	0.578467	3.19552	14.6189	290.465	1.73118	33.9643	40.8873	63.2895	0.440785	30.6074
Chili_GLEAN_136583	NA	265.668	344.183	858.937	666.416	149.7	134.523	253.148	113.592	166.381	112.105	700.277	205.078	139.012	154.464	204.431	213.33	391.855
Chili_GLEAN_116419	Capana11g002027	265.423	110.73	4.09247	7.93517	0	0	0	0	0.174039	0	0.148818	0	18.4225	2.75378	38.4195	0	0.639658
Chili_GLEAN_116078	Capana03g000310	264.716	485.088	690.223	583.681	386.97	421.472	1297.3	804.554	1616.4	2182.61	1409.38	1703.6	113.254	200.539	22.8998	19.2912	62.6077
Chili_GLEAN_115769	Capana09g002178	263.925	217.652	186.183	199.858	64.5153	119.066	391.606	166.789	213.498	315.162	148.801	173.454	26.7587	103.401	655.508	55.522	178.928
Chili_GLEAN_130896	NA	263.447	422.688	700.558	518.828	568.908	308.248	658.889	396.682	392.881	126.519	763.534	249.066	283.117	153.655	723.609	678.157	533.467
Chili_GLEAN_129485	Capana05g001951	263.226	271.34	75.1158	144.796	23.7422	7.6677	1.2443	21.7437	17.4818	3.06849	37.2915	7.20386	65.8985	295.865	2488.69	131.471	1834.6
Chili_GLEAN_125737	Capana10g002249	262.311	303.031	334.255	289.706	181.432	350.654	313.433	288.154	270.185	380.177	250.061	320.289	134.728	135.654	309.768	386.532	460.477
Chili_GLEAN_134485	NA	261.839	279.003	167.425	160.967	345.23	191.779	195.98	393.795	555.363	186.839	238.246	282.972	40.8585	17.3249	60.5345	134.979	107.08
Chili_GLEAN_106582	Capana08g001060	261.538	325.088	55.2018	76.0841	99.6664	99.0385	20.7283	49.8632	20.2273	3.67533	94.1865	16.3771	62.3361	105.797	161.08	142.89	123.936
Chili_GLEAN_133358	Capana07g002232	261.425	244.485	232.067	153.011	41.3612	28.7021	69.211	20.9421	24.9746	29.7921	80.5848	31.2008	187.425	123.37	143.74	141.808	81.6364
Chili_GLEAN_124495	Capana09g001032	261.121	389.474	147.171	301.361	54.0797	34.8313	29.9054	489.892	287.982	55.6649	86.8045	177.977	108.282	174.075	1153.34	276.064	431.674
Chili_GLEAN_120730	Capana02g000541	260.997	178.023	261.67	214.259	89.1394	97.6694	126.039	221.639	150.847	29.9369	110.49	36.8903	206.296	250.777	2518.55	59.2074	866.8
Chili_GLEAN_124585	NA	260.944	205.963	133.463	161.213	123.783	107.833	94.5504	133.929	109.834	103.333	161.191	83.2477	108.403	148.985	146.568	98.8105	109.223
Chili_GLEAN_115003	Capana06g000240	260.726	269.278	333.709	303.08	198.123	197.123	164.445	100.768	126.154	97.0596	333.792	108.242	126.97	97.384	227.965	414.279	233.783
Chili_GLEAN_121210	Capana04g000027	260.282	305.603	287.097	305.833	128.926	132.014	133.305	140.392	136.597	146.376	193.621	183.359	154.497	157.1	250.1	319.146	312.046
Chili_GLEAN_122424	Capana02g002773	259.896	267.283	207.972	261.539	94.8082	90.1071	86.1681	90.4963	140.096	141.901	135.411	138.015	54.4345	96.3022	183.846	221.037	245.71
Chili_GLEAN_139595	Capana03g000547	259.296	437.916	149.509	293.68	100.24	115.562	43.877	270.254	106.192	12.906	88.6406	63.565	208.239	527.364	1336.55	576.174	802.947
Chili_GLEAN_127394	Capana08g001243	258.2	226.882	205.02	175.355	157.797	224.562	602.893	278.821	568.705	710.175	222.714	473.116	63.694	75.2301	319.311	94.879	175.17
Chili_GLEAN_136619	Capana00g004709	257.905	198.393	437.439	398.155	52.4208	37.2892	241.578	817.774	2085	1221.2	331.817	930.579	23.1062	253.547	468.681	51.6453	1135.75
Chili_GLEAN_124089	Capana02g003034	257.317	337.807	138.81	199.398	61.7892	119.852	48.4878	93.2176	84.4332	137.292	97.806	187.493	48.7188	161.208	144.584	172.972	109.191
Chili_GLEAN_123590	Capana01g003107	256.639	515.588	801.542	1088.51	174.479	112.764	292.408	160.898	163.213	190.41	354.129	227.425	229.161	399.267	348.546	740.706	1152.14
Chili_GLEAN_118357	NA	256.511	422.983	190.582	266.316	117.556	53.7877	90.9665	27.3991	62.6244	21.2493	123.695	26.9166	11.1698	36.203	0	1.55591	0.44867
Chili_GLEAN_120489	Capana02g002657	256.499	351.982	41.6766	95.0304	4.00343	0.0993244	2.69275	4.27423	4.88921	0.787012	13.3578	2.13191	9.41362	265.992	53.6216	11.3992	10.5188
Chili_GLEAN_102995	NA	256.077	247.866	249.871	270.329	83.4672	62.5809	154.605	193.074	379.021	271.562	201.565	245.116	94.5101	212.797	721.634	156.021	685.584
Chili_GLEAN_134820	NA	255.966	232.179	119.777	114.778	88.8858	51.1597	118.757	66.1332	152.125	56.12	109.184	77.6234	60.234	45.9811	168.357	108.43	126.428
Chili_GLEAN_108191	Capana12g000394	255.922	203.528	207.297	202.346	57.3137	53.2745	101.228	115.317	110.69	98.123	137.452	76.296	50.0157	147.154	190.075	110.359	175.138
Chili_GLEAN_111614	Capana02g001492	255.049	305.597	170.567	243.421	28.0531	27.7423	66.1117	17.7181	34.9729	22.9896	90.2836	13.8942	99.5956	174.267	213.732	255.218	349.807
Chili_GLEAN_110383	Capana00g002879	254.347	304.28	118.457	149.705	49.4711	52.3207	56.4301	104.277	107.6	147.598	89.2891	122.303	122.5	160.33	266.71	182.313	362.697
Chili_GLEAN_128311	Capana12g002661	253.895	375.996	435.46	440.882	150.078	187.319	189.709	180.66	220.372	56.5887	124.098	73.5395	55.2395	54.6752	163.701	198.525	166.52
Chili_GLEAN_129528	NA	253.278	372.964	374.331	317.806	86.4445	73.5568	127.574	35.6847	70.4158	13.7983	308.064	43.8565	88.8237	212.627	228.528	303.629	234.983
Chili_GLEAN_115676	Capana03g004441	252.9	1310.88	2376.9	1123.51	214.953	135.694	81.6401	188.315	25.7578	4.73711	367.972	69.4161	154.679	564.428	3202.66	2019.22	1814.09
Chili_GLEAN_128392	Capana01g003894	252.63	260.271	254.129	392.73	283.095	100.246	58.0491	133.447	147.139	95.2459	112.562	74.9942	1251.62	1808.41	235.618	392.265	212.116
Chili_GLEAN_119852	Capana10g002507	252.626	306.489	202.845	246.285	214.668	225.411	226.766	168.527	185.628	184.161	259.895	309.042	797.009	729.571	307.46	856.855	365.266
Chili_GLEAN_139688	Capana03g000640	252.577	189.467	163.203	160.404	67.4072	60.7569	216.312	204.079	289.097	344.365	135.904	385.5	45.6381	65.0443	75.8072	99.6546	83.83
Chili_GLEAN_112268	Capana03g001371	252.065	241.101	241.346	247.529	147.001	117.258	79.4826	60.7657	60.6937	61.0613	221.643	67.192	111.813	86.1966	218.109	268.999	217.495
Chili_GLEAN_131885	NA	251.546	355.314	131.741	258.514	39.4194	18.2887	30.7239	1.9219	2.81506	6.96699	74.9814	7.96845	0	1.0181	0	28.9598	38.7989
Chili_GLEAN_132781	Capana05g000870	251.409	298.095	154.016	298.322	60.759	25.5101	17.3265	4.33803	2.1358	1.55053	74.2568	2.41829	41.116	114.669	145.038	127.477	213.634
Chili_GLEAN_114975	Capana06g000268	251.404	270.078	304.955	384.672	190.145	169.041	227.709	202.557	244.613	260.982	229.563	273.171	214.469	249.772	299.476	323.261	520.205
Chili_GLEAN_121989	Capana06g002888	250.754	124.228	97.9947	95.7047	54.839	69.8723	68.5107	62.2216	148.213	195.192	74.1389	116.731	63.5104	104.61	39.1802	57.9197	24.702
Chili_GLEAN_108386	Capana03g000208	250.741	326.952	411.213	402.815	326.016	224.672	263.74	153.262	257.399	168.076	353.777	252.809	374.031	222.703	305.133	425.841	252.945
Chili_GLEAN_120318	NA	250.617	403.118	823.828	841.102	300.054	599.284	1190.62	335.397	691.802	965.52	774.898	790.55	196.838	241.532	353.836	463.49	593.536
Chili_GLEAN_133435	Capana03g000047	249.978	231.227	256.418	275	130.549	78.0412	45.7727	36.6252	27.3459	10.3531	220.747	24.9289	218.657	259.683	45.6553	137.948	70.9309
Chili_GLEAN_117187	Capana08g000100	249.933	260.331	274.841	214.094	68.5342	57.611	110.346	57.6701	77.7838	30.4623	163.288	28.833	84.2379	102.575	89.3821	208.534	119.606
Chili_GLEAN_129935	Capana03g002238	248.292	197.857	222.486	226.285	92.335	65.2883	121.813	138.691	190.497	156.083	145.777	133.988	148.777	115.608	64.6199	173.427	105.396
Chili_GLEAN_129774	Capana04g000808	247.725	201.463	143.803	199.427	149.634	126.65	36.1235	37.6904	52.7306	24.8076	170.33	30.5306	73.6237	101.615	96.7543	277.471	269.16
Chili_GLEAN_106194	Capana04g000836	246.922	259.102	413.536	274.792	137.942	132.326	213.998	224.075	274.947	364.257	283.292	300.572	116.028	104.885	230.495	220.031	242.174
Chili_GLEAN_116041	NA	246.548	317.838	661.107	520.185	495.898	367.401	435.328	287.366	284.946	202.975	551.314	453.298	337.446	149.439	348.541	600.656	300.279
Chili_GLEAN_126864	Capana07g002437	246.541	282.524	437.585	488.679	261.316	397.836	545.49	608.26	701.684	886.054	436.362	914.633	358.999	398.729	419.161	214.825	462.387
Chili_GLEAN_107380	NA	246.296	319.844	455.254	310.622	267.624	200.685	342.877	244.318	292.19	146.532	451.742	342.438	146.339	152.35	319.815	547.161	416.644
Chili_GLEAN_135846	Capana11g002070	246.022	211.885	314.25	248.483	122.463	140.227	315.382	143.86	270.479	258.778	397.376	177.103	58.1343	86.9331	132.554	446.255	230.866
Chili_GLEAN_108213	Capana09g002348	244.052	294.564	301.525	340.61	294.963	273.066	317.166	87.0352	175.448	114.057	320.335	141.958	628.058	132.676	88.9454	210.768	98.115
Chili_GLEAN_138170	Capana00g004772	242.43	298.578	540.227	878.737	250.676	230.617	267.335	201.107	252.231	365.649	403.15	241.134	1610.19	710.502	212.029	754.219	334.556
Chili_GLEAN_119511	Capana07g001653	242.389	431.597	718.08	260.381	15.0795	60.3558	68.2597	2404.09	504.527	4607.65	77.4856	1789.34	210.948	2647.95	213.115	4681.48	167.168
Chili_GLEAN_120988	Capana02g001032	241.747	235.134	121.823	178.044	64.7931	31.7459	61.0272	37.9303	36.9462	33.9279	85.1038	38.0386	30.0546	39.5193	99.0372	85.1244	126.64
Chili_GLEAN_132671	Capana12g001551	241.585	194.999	247.839	230.869	77.274	139.819	580.65	311.293	363.479	812.726	228.746	325.89	28.2886	89.4303	809.934	111.855	498.232
Chili_GLEAN_133498	NA	241.163	186.198	71.6047	83.4413	31.9699	7.53509	8.19648	6.96983	12.0622	1.86579	29.2234	4.11823	24.346	60.6654	30.2352	64.0579	56.9171
Chili_GLEAN_111029	Capana09g000200	240.459	254.09	201.425	199.232	83.7613	115.997	308.86	53.9298	72.0709	21.3394	164.254	7.91336	23.302	87.3014	124.567	99.9928	212.404
Chili_GLEAN_110516	NA	239.591	221.628	206.542	285.276	49.1405	37.9333	81.0167	21.1853	37.8901	18.0157	111.083	19.836	17.9157	66.661	253.692	160.24	350.894
Chili_GLEAN_108092	Capana12g002168	239.366	302.185	468.214	370.018	282.74	217.333	215.125	140.171	315.092	203.761	416.816	287.72	262.556	132.397	232.235	407.801	207.981
Chili_GLEAN_109513	Capana08g001603	239.292	264.106	359.87	537.578	252.648	192.428	279.495	189.796	289.067	472.92	204.534	424.572	954.799	233.845	184.316	249.611	113.071
Chili_GLEAN_106220	NA	238.818	245.533	116.639	195.259	58.3528	69.2763	135.63	126.856	213.257	210.713	125.014	210.809	118.242	163.935	159.489	270.524	283.744
Chili_GLEAN_106044	Capana01g003771	238.531	187.992	155.525	124.641	77.6016	150.299	566.325	89.6559	166.847	266.81	231.572	105.853	64.0612	61.8863	336.558	97.422	187.211
Chili_GLEAN_134692	Capana10g000080	238.459	346.756	526.761	488.231	151.301	125.601	427.432	403.811	980.019	1962.13	296.501	1433.29	16.3059	43.7777	31.4167	96.248	137.286
Chili_GLEAN_121279	NA	238.252	367.474	224.685	455.755	31.6743	9.47072	15.2832	14.605	22.219	15.1713	19.2967	5.30097	54.643	56.387	1067.64	247.966	778.091
Chili_GLEAN_129023	Capana04g002498	238.249	139.841	148.596	120.746	27.9232	30.3674	22.5827	15.7164	17.0474	18.7856	55.6478	23.1111	55.7004	104.857	95.9194	44.1807	99.1285
Chili_GLEAN_107327	Capana02g002148	238.029	253.058	206.658	271.689	113.538	146.622	116.12	61.831	65.5653	108.86	187.625	85.5044	91.0655	195.778	241.991	216.44	555.993
Chili_GLEAN_124662	Capana11g001940	237.703	283.285	116.887	260.568	176.461	316.636	36.3758	163.61	100.546	15.2846	97.7602	60.5912	44.9962	47.7019	105.515	67.2638	115.015
Chili_GLEAN_116046	NA	237.174	260.442	105.551	164.371	107.901	192.725	96.8181	197.959	181.462	154.953	127.696	175.919	79.7033	49.3259	62.118	60.3371	96.6638
Chili_GLEAN_129093	Capana09g000353	237.062	379.1	353.56	528.712	225.978	143.496	275.897	133.152	274.574	268.752	335.25	371.686	193.088	204.544	301.171	366.355	385.758
Chili_GLEAN_100039	Capana00g000039	236.894	360.195	349.394	461.599	285.156	277.976	346.401	242.614	464.117	305.23	368.851	443.753	190.412	186.888	365.259	320.336	373.126
Chili_GLEAN_106442	NA	236.814	196.389	83.1333	145.389	33.1276	23.7324	4.95657	9.24012	7.18027	1.88047	23.1945	3.28277	20.9591	41.9411	128.297	30.0904	107.864
Chili_GLEAN_142192	Capana08g000437	236.786	247.547	319.271	266.901	197.79	192.819	243.515	211.3	226.132	195.671	251.544	205.303	178.399	124.791	313.741	340.022	235.687
Chili_GLEAN_129128	NA	236.312	198.412	338.541	270.193	155.404	151.183	248.364	104.555	245.393	141.828	265.229	120.785	28.4092	39.7606	111.267	244.657	189.616
Chili_GLEAN_129547	Capana08g002759	236.183	253.417	318.133	332.11	114.256	140.658	326.99	255.767	482.261	624.686	231.355	764.13	420.436	244.342	297.655	281.055	301.118
Chili_GLEAN_115702	Capana03g004088	236.119	622.626	383.821	375.446	54.6756	34.6018	71.5367	846.395	105.425	122.795	76.0643	324.824	516.464	356.705	381.985	112.943	828.567
Chili_GLEAN_100468	NA	236.062	60.5944	464.576	1766.27	208.722	37.833	24.3216	59.5635	29.3584	38.6144	29.3667	29.4341	40.001	38.8153	59.8698	307.621	80.4181
Chili_GLEAN_103347	Capana04g002612	236.001	528.959	202.176	592.429	41.3018	21.3696	45.3739	163.652	82.6481	29.1133	55.1493	31.6261	187.942	372.901	1116.52	567.411	913.616
Chili_GLEAN_121990	NA	235.867	365.461	107.372	160.798	16.5017	8.28052	31.1163	17.0969	53.6244	10.6868	40.5724	10.9214	128.368	81.9887	194.29	89.2737	239.58
Chili_GLEAN_131916	Capana07g002133	235.23	186.996	165.833	157.613	83.9594	123.141	242.421	177.008	281.924	205.168	239.208	134.573	55.497	74.387	305.03	258.644	230.784
Chili_GLEAN_115391	Capana06g002616	235.105	120.821	146.436	108.19	166.88	153.754	366.779	55.1919	266.72	708.245	261.071	160.525	5.63391	86.6874	574.153	5.6815	190.142
Chili_GLEAN_135022	Capana01g003445	235.042	165.929	21.0588	27.1975	0.312802	0	0	0.377693	1.06218	0.0730217	0.756874	0.351655	13.8161	31.7725	19.1337	0	4.22922
Chili_GLEAN_142016	Capana12g001147	234.905	266.016	664.101	484.596	257.227	320.648	739.726	358.857	577.84	342.293	696.743	634.859	40.7645	102.434	293.1	838.155	568.914
Chili_GLEAN_129769	Capana10g000802	234.659	174.291	152.679	149.613	53.5159	46.9081	92.5577	55.6064	79.3471	64.6484	134.857	52.5751	88.1168	129.176	212.558	194.454	187.734
Chili_GLEAN_120511	Capana02g002679	234.444	260.541	231.798	236.285	148.143	146.888	116.55	178.613	218.531	158.693	172.69	217.353	49.6184	61.8415	263.945	137.522	277.455
Chili_GLEAN_135277	NA	234.264	212.287	3.88443	47.0227	14.5811	4.889	0.693041	0.0589323	0.48339	0.227875	1.47621	0.137174	134.487	9.80267	47.176	146.105	10.7867
Chili_GLEAN_112016	NA	234.179	213.084	216.177	349.671	175.137	190.914	308.133	396.785	162.046	18.5595	271.549	88.083	299.795	1158.27	298.209	610.585	1266.95
Chili_GLEAN_114191	Capana00g003078	233.932	365.192	292.372	367.418	219.428	200.653	262.979	145.908	290.553	201.817	305.477	313.669	149.911	175.85	368.706	284.796	386.109
Chili_GLEAN_116015	Capana10g001158	233.862	169.764	87.5659	85.9408	41.9069	16.4683	9.02641	19.2727	19.409	2.61876	24.6618	8.73783	187.209	102.341	63.8096	25.5966	88.9192
Chili_GLEAN_103699	NA	233.801	70.2403	0.164947	0.177295	0	0	0	0.152651	0	0	0	0	0	1.29384	20.4273	36.1517	7.23169
Chili_GLEAN_138719	Capana02g000764	233.173	200.103	212.044	175.464	77.5094	131.91	657.554	46.4948	72.5121	64.1343	212.909	67.1358	32.6287	64.5039	522.886	9.73521	285.801
Chili_GLEAN_130153	Capana06g002536	232.846	253.73	45.434	337.134	170.731	232.914	197.192	75.4143	160.557	16.7815	23.098	21.5159	150.427	193.658	256.441	432.438	602.425
Chili_GLEAN_134626	NA	231.332	381.256	458.735	363.887	414.001	190.243	311.451	207.37	421.745	141.577	377.61	190.177	345.757	129.914	139.862	309.368	128.032
Chili_GLEAN_109518	Capana08g001598	231.308	228.535	229.32	204.771	140.526	141.442	201.207	211.206	275.37	307.568	224.791	353.677	154.716	152.7	123.06	249.486	157.01
Chili_GLEAN_132782	Capana05g000871	230.814	272.117	408.626	340.764	150.028	124.614	242.122	125.046	172.13	129.914	276.302	332.425	122.034	125.092	211.367	235.481	280.89
Chili_GLEAN_115028	Capana11g001647	230.601	189.958	124.015	191.234	27.2055	10.0394	0.828539	0	0.165114	0.136214	14.1186	0.0819966	36.9551	76.6601	44.5304	4.35925	58.2581
Chili_GLEAN_134576	Capana01g001326	230.57	269.483	679.581	369.148	298.693	323.756	621.695	104.703	243.494	48.774	1149.68	76.0756	277.342	207.151	853.569	5.48533	477.776
Chili_GLEAN_123485	Capana02g001265	230.394	279.271	302.53	286.323	135.34	151.214	266.252	195.136	304.349	217.899	259.857	189.179	59.8936	67.1095	184.076	367.894	286.396
Chili_GLEAN_102516	Capana04g000102	230.118	233.206	75.741	127.001	12.6553	11.2743	51.4371	52.7114	127.935	8.07691	41.8026	5.48206	21.8094	27.8044	4.62294	30.8676	33.9313
Chili_GLEAN_113166	Capana11g000681	230.113	111.802	97.1324	90.5515	17.3963	9.52011	14.2254	3.67518	2.95226	1.45237	40.2287	3.28193	47.9131	104.373	394.259	9.14812	141.88
Chili_GLEAN_120803	NA	230.028	223.777	175.074	399.596	82.758	72.7992	177.016	83.5636	90.6829	5.4914	475.806	12.8394	185.109	482.094	988.379	66.3971	1062.11
Chili_GLEAN_111711	Capana08g002116	229.567	328.154	413.166	374.761	205.406	138.774	244.218	158.269	282.929	150.087	312.408	193.622	139.853	210.951	574.898	442.584	601.524
Chili_GLEAN_111888	NA	229.524	184.355	100.088	80.4652	110.172	137.75	709.401	5.30594	0.53292	0	231.946	3.52868	4.62123	4.65783	108.496	0.161723	33.624
Chili_GLEAN_117683	Capana00g003324	228.996	192.571	236.563	226.584	95.7104	102.38	166.079	152.741	334.094	285.303	188.508	307.465	70.3379	71.9224	80.2393	245.705	117.989
Chili_GLEAN_113876	Capana03g003941	228.212	312.332	108.367	163.915	66.4782	69.2213	51.2708	84.9736	107.234	27.0001	77.2355	44.2914	44.7932	37.9957	143.417	193.179	138.915
Chili_GLEAN_114092	Capana06g000016	227.925	213.102	271.341	278.631	104.937	90.6515	182.424	169.328	182.877	265.86	210.977	235.494	64.7035	100.637	156.483	204.719	227.219
Chili_GLEAN_108243	NA	227.892	361.545	656.54	509.302	311.003	229.394	641.013	383.554	324.945	366.415	502.905	634.653	110.495	141.228	482.511	266.365	624.454
Chili_GLEAN_104003	NA	227.8	101.681	74.9226	272.326	23.1777	16.4216	12.8986	18.8609	5.24696	13.9039	25.288	10.7385	6.27575	19.2639	30.9652	233.195	91.7475
Chili_GLEAN_128312	Capana12g002662	227.755	477.914	350.485	386.125	200.838	155.501	242.389	170.827	376.583	354.65	312.448	311.16	559.384	538.539	758.083	587.971	689.105
Chili_GLEAN_131452	Capana02g001322	227.704	213.882	239.453	173.209	118.902	195.5	793.891	33.9343	30.9094	20.1869	311.035	36.0559	18.7738	40.8288	659.874	7.9143	323.429
Chili_GLEAN_123910	Capana02g001651	227.563	217.197	235.478	245.007	275.61	191.284	206.233	242.354	263.26	276.598	270.223	310.381	405.329	290.136	214.468	292.235	190.731
Chili_GLEAN_134720	Capana10g000108	227.198	281.764	272.474	263.329	287.217	325.336	411.453	300.522	514.236	378.39	301.271	312.66	207.46	217.587	394.705	248.735	287.389
Chili_GLEAN_138470	Capana06g000386	226.558	235.541	214.997	248.552	92.1998	185.474	112.991	570.391	412.125	122.972	147.639	213.081	20.5719	25.9937	85.9076	106.81	117.421
Chili_GLEAN_129185	NA	226.435	373.221	381.71	480.406	170.085	182.813	339.616	237.155	242.704	340.089	295.528	533.038	126.921	159.744	578.17	201.03	516.459
Chili_GLEAN_137199	NA	226.211	222.762	186.705	177.675	81.764	69.7258	150.043	43.5801	88.9543	20.7552	167.108	12.7915	104.649	268.367	714.005	113.159	297.631
Chili_GLEAN_118925	NA	226.147	425.499	632.168	722.637	105.993	78.4737	270.83	157.399	85.9512	1.59086	340.858	28.3191	12.2327	514.354	745.354	130.792	2518.23
Chili_GLEAN_110043	NA	225.964	435.673	270.093	303.078	333.415	289.142	289.185	324.231	337.778	405.669	337.717	469.602	574.854	271.177	168.127	413.391	264.823
Chili_GLEAN_109772	Capana02g000303	225.645	198.393	250.418	174.337	152.576	98.8931	174.798	105.512	287.261	142.067	193.401	140.828	42.0312	38.1498	137.321	143.825	224.276
Chili_GLEAN_112769	Capana02g002917	225.495	204.82	317.247	252.778	263.162	173.757	246.347	178.248	269.564	217.122	229.409	235.566	741.685	378.16	182.285	265.145	142.707
Chili_GLEAN_101699	Capana07g000669	225.101	228.481	351.72	271.875	209.307	183.824	210.26	133.36	240.645	285.83	338.842	295.308	233.186	246.45	345.305	620.015	275.965
Chili_GLEAN_127240	Capana02g003580	224.696	139.764	40.7183	74.3121	0.94818	0.127703	0	0.261688	0	0	0.524405	0	32.1836	21.3484	38.1448	8.93325	64.6626
Chili_GLEAN_107277	Capana08g000963	224.363	285.568	296.162	298.243	170.22	173.827	450.302	289.135	353.731	295.438	348.709	302.707	271.563	353.175	346.501	396.448	430.786
Chili_GLEAN_120860	Capana10g000711	223.72	174.914	220.897	228.834	45.5126	28.0032	79.4787	36.9062	44.8728	41.3803	139.105	72.9787	16.0527	56.6294	22.9461	6.78809	87.8183
Chili_GLEAN_121991	Capana06g002890	223.711	133.596	87.0775	105.989	97.2957	83.8588	35.4972	50.6623	30.8812	11.6716	96.0982	28.8975	60.2953	81.8945	93.2647	100.731	83.8291
Chili_GLEAN_102548	Capana03g003991	223.257	262.113	94.1544	127.244	9.3756	143.227	921.481	397.254	566.363	784.525	156.642	165.982	70.1503	108.527	25.3182	7.50393	1.51471
Chili_GLEAN_126614	Capana06g003058	223.007	182.306	150.062	135.407	39.2387	116.293	151.801	99.8424	46.2196	17.0789	103.024	36.2226	487.821	224.403	166.418	452.449	141.562
Chili_GLEAN_116505	Capana08g001534	222.767	259.044	616.468	409.496	312.151	339.454	516.725	205.067	243.005	222.279	710.887	221.158	432.329	548.521	318.101	697.322	437.69
Chili_GLEAN_105531	Capana09g000143	222.659	231.986	306.207	282.094	170.392	140.191	335.281	97.1854	205.682	142.779	261.045	85.2554	125.433	105.662	93.346	169.116	178.38
Chili_GLEAN_121766	Capana08g002000	222.51	313.875	427.354	344.561	76.0835	40.964	56.3723	18.6268	36.5278	30.472	127.458	36.1984	33.9429	46.6524	20.5433	18.7151	137.414
Chili_GLEAN_110960	Capana03g000813	222.478	202.531	216.981	235.18	79.4421	60.4	88.1088	106.641	179.376	130.559	138.599	143.933	82.3287	81.512	77.6079	186.648	127.399
Chili_GLEAN_117444	Capana02g002383	221.965	194.591	14.5253	50.8691	5.64631	1.55932	0.97182	0.826382	0.258224	0.319539	6.29286	0.320588	520.149	241.88	75.3681	19.1007	160.392
Chili_GLEAN_109528	Capana08g001588	221.911	178.776	143.492	132.909	89.2851	68.2745	101.881	218.654	375.609	379.113	100.797	272.533	45.6687	108.637	418.983	51.1757	123.766
Chili_GLEAN_117428	Capana02g002367	221.178	260.153	448.795	365.154	266.489	209.036	255.528	160.235	202.504	177.264	362.254	224.524	185.153	123.187	284.926	440.3	295.375
Chili_GLEAN_105925	Capana07g000571	221.033	263.535	223.843	270.333	199.478	147.191	180.244	149.699	176.066	75.7175	221.505	100.874	155.601	143.42	307.351	220.992	297.34
Chili_GLEAN_137140	NA	220.984	248.704	229.824	253.744	112.947	81.5517	121.413	111.455	149.427	93.8999	162.19	70.8029	147.752	227.977	160.473	201.439	198.096
Chili_GLEAN_122365	Capana03g002598	220.852	208.628	260.768	261.313	104.655	161.307	361.146	163.511	224.107	321.467	273.841	173.198	113.677	151.442	495.077	102.326	340.202
Chili_GLEAN_117734	Capana03g002360	220.634	379.009	408.873	350.627	353.27	260.634	244.112	223.081	256.791	265.849	404.337	345.314	155.084	219.162	394.643	481.079	299.718
Chili_GLEAN_124216	Capana08g002083	220.494	191.302	191.625	175.19	35.5768	43.5125	120.332	64.3973	93.0183	80.2087	112.359	40.7886	45.7567	94.4687	247.396	130.724	264.274
Chili_GLEAN_102284	NA	220.47	204.012	235.827	266.247	214.56	240.899	154.795	100.174	137.252	155.424	182.493	105.986	124.773	91.8258	259.635	190.613	275.894
Chili_GLEAN_107092	Capana01g000114	220.301	519.638	503.637	682.651	152.931	188.718	389.197	273.068	398.737	555.195	484.417	702.559	64.1916	163.732	567.103	325.161	381.411
Chili_GLEAN_118094	Capana02g001377	219.8	448.054	423.351	440.67	281.49	156.128	139.027	159.229	129.871	69.4621	308.72	120.605	344.457	178.485	320.681	141.684	352.226
Chili_GLEAN_132292	Capana08g001828	219.592	198.48	519.879	387.433	197.879	224.318	448.13	364.97	428.235	235.076	544.327	388.464	121.371	314.103	460.535	513.905	475.749
Chili_GLEAN_127170	NA	218.462	153.069	369.421	265.17	51.7189	46.3213	133.169	165.862	277.287	42.9816	220.25	24.4201	4.20112	80.6299	225.231	442.526	1284.85
Chili_GLEAN_131733	Capana08g002573	218.272	206.3	214.188	224.848	115.949	110.981	176.385	133.984	240.148	185.705	191.215	252.11	78.4104	86.1523	128.554	222.273	158.435
Chili_GLEAN_106599	Capana04g001057	218.074	207.476	134.666	159.107	15.338	11.4044	31.9809	38.7344	51.5913	59.7228	79.9822	40.4218	18.0506	68.2943	174.165	77.2018	157.539
Chili_GLEAN_103600	Capana11g000613	218.015	135.487	27.9307	47.3387	15.3272	3.63801	5.3599	0.487709	2.40842	2.25627	10.4017	1.37848	10.2531	6.6435	26.4718	13.453	10.1271
Chili_GLEAN_129264	Capana05g000507	218.009	239.861	396.427	405.851	113.326	144.958	164.653	70.708	162.703	175.307	306.955	206.54	64.3892	102.472	422.67	222.46	382.07
Chili_GLEAN_141616	Capana00g005034	217.929	199.974	163.381	195.177	100.808	82.2072	89.9933	97.9935	156.112	124.021	110.125	75.5533	80.1158	104.91	145.555	107.277	180.491
Chili_GLEAN_109604	Capana04g000607	217.881	147.367	152.756	152.246	70.7742	61.4755	150.662	103.052	141.313	210.284	203.95	188.469	155.172	117.941	94.7741	184.371	133.898
Chili_GLEAN_105566	Capana11g002197	217.257	207.965	229.184	279.928	105.185	96.4003	96.3168	112.547	98.2231	43.9153	176.396	72.9966	42.8234	75.3533	156.181	228.661	197.438
Chili_GLEAN_104525	NA	217.07	39.501	109.348	121.737	20.3974	119.175	123.604	1505.21	2340.5	2776.67	103.544	3634.18	3.38139	37.2058	116.905	86.2208	17.0289
Chili_GLEAN_107939	Capana06g000563	216.698	217.904	319.92	388.064	166.827	135.827	579.257	465.862	203.22	101.411	532.854	94.9215	83.3416	204.302	108.496	168.03	85.3657
Chili_GLEAN_136573	Capana00g004663	216.633	257.901	228.023	206.797	158.122	128.92	66.9108	71.5406	83.2836	31.6164	179.871	65.2752	110.77	53.3533	208.12	289.498	153.551
Chili_GLEAN_112174	NA	216.305	294.059	194.186	190.135	76.2536	86.5691	146.826	76.7433	133.082	104.383	137.173	76.0756	104.789	99.6939	230.153	93.5934	157.99
Chili_GLEAN_121269	Capana04g000086	216.106	259.419	633.886	487.37	276.772	195.791	130.949	8.47297	13.5502	9.94211	775.761	10.1401	26.4391	11.0941	40.5256	35.3878	81.1862
Chili_GLEAN_136750	Capana01g002960	215.535	123.842	2.01535	12.9974	0	0	0.130558	0.0666114	0	0	0	0	143.048	10.2331	65.5	10.0905	49.2711
Chili_GLEAN_128506	Capana06g000723	215.383	284.172	442.89	349.31	288.83	184.725	361.022	189.72	247.407	143.297	347.205	296.237	144.799	96.7396	216.035	378.443	185.212
Chili_GLEAN_126872	Capana07g002445	215.095	185.871	144.268	122.341	236.421	204.75	912.138	23.6046	0.864356	10.1255	416.702	75.5469	26.3627	75.4944	1478.52	0.629524	806.755
Chili_GLEAN_120861	Capana10g000712	214.045	172.572	234.372	221.547	56.2976	29.7917	65.8512	40.4214	38.5757	36.7583	101.461	60.1381	17.9593	51.9867	37.2172	4.77886	118.898
Chili_GLEAN_123160	NA	213.786	236.364	533.695	346.711	313.812	210.303	445.202	265.952	525.65	272.044	540.565	336.052	63.6133	92.294	134.561	413.7	262.678
Chili_GLEAN_114563	Capana02g002586	213.405	507.112	61.9768	181.085	120.372	187.694	54.2082	50.6301	172.915	73.3276	104.348	36.6269	59.975	104.419	0.717586	0	1.03464
Chili_GLEAN_134166	NA	213.136	179.653	35.2409	35.0003	11.0068	9.42197	3.8993	17.9376	9.40122	0.882761	7.51596	1.89784	326.64	381.403	76.9206	18.0222	99.8664
Chili_GLEAN_127575	Capana03g002309	213.112	740.958	530.414	754.589	231.249	239.017	864.867	326.011	561.411	366.476	526.274	301.23	171.506	425.437	453.141	541.822	1384.54
Chili_GLEAN_110067	Capana06g001062	212.942	137.36	65.9509	54.439	49.6363	66.8512	15.1393	12.5821	10.4217	5.82676	52.708	6.8679	76.4298	47.2035	70.9849	83.0297	33.3113
Chili_GLEAN_121072	NA	212.652	187.569	3.28285	11.4161	2.03512	0.348847	0	0	0	0	0	0	18.5976	1.89343	7.90045	4.19427	7.6967
Chili_GLEAN_120254	NA	211.87	319.12	370.019	414.055	131.145	132.893	269.939	197.627	348.524	260.128	302.714	395.262	91.7676	125.386	276.453	269.061	491.742
Chili_GLEAN_117233	Capana11g002207	211.529	264.866	175.273	197.005	110.803	104.715	148.951	124.108	165.783	162.258	151.958	167.062	90.2536	125.941	232.936	236.544	245.648
Chili_GLEAN_137175	Capana04g001789	211.163	209.582	169.797	152.321	61.5036	173.662	515.553	44.8547	57.0849	238.05	200.606	57.7345	36.2205	52.7153	777.44	74.7858	162.473
Chili_GLEAN_100937	Capana00g000937	210.75	232.924	284.953	307.017	138.35	147.992	171.719	129.51	135.434	131.015	244.029	135.084	58.8692	120.822	293.668	271.465	414.329
Chili_GLEAN_132282	Capana08g001818	210.694	195.559	251.385	218.999	108.367	139.117	369.754	99.4161	191.505	245.601	242.837	311.633	59.2055	58.6187	202.037	101.472	131.277
Chili_GLEAN_106550	Capana03g000903	210.669	126.969	7.76067	64.0791	8.44913	0.265521	0.106644	0.108821	0	0	0.21807	0	0	0.80705	7.54105	2.55394	0.117165
Chili_GLEAN_126069	Capana05g001834	210.208	327.342	305.614	335.301	126.424	138.419	304.461	144.428	223.997	208.401	338.043	202.579	125.116	109.545	434.226	234.671	321.525
Chili_GLEAN_124396	Capana12g000190	209.638	160.017	96.0226	125.293	45.7283	56.7872	108.476	188.043	137.578	502.38	115.971	388.654	96.3122	103.09	63.4809	111.025	117.047
Chili_GLEAN_115795	Capana10g002378	209.564	218.985	282.373	208.843	188.835	152.311	257.166	137.488	212.302	213.417	260.607	209.748	147.822	64.8046	128.708	142.592	107.606
Chili_GLEAN_121859	NA	209.021	268.409	403.358	321.221	346.31	351.847	329.397	188.244	387.772	184.29	384.437	148.381	449.1	226.963	335.22	185.04	308.966
Chili_GLEAN_113560	NA	208.763	347.05	757.147	413.035	696.718	1049.49	9675.61	9423.25	18674.1	13222.3	2844.55	19743.4	197.51	190.142	17.9888	312.878	714.884
Chili_GLEAN_137310	NA	208.718	409.995	452.175	511.556	169.689	171.368	104.519	89.5553	110.345	85.2596	129.431	30.9522	216.228	186.888	407.897	127.092	516.299
Chili_GLEAN_139539	Capana03g000491	208.467	226.199	296.664	254.065	159.11	145.401	249.608	169.802	137.549	70.6304	331.445	229.521	56.8767	70.5275	209.365	205.731	230.637
Chili_GLEAN_114511	Capana00g003130	207.834	219.549	227.511	191.765	50.0027	27.8999	129.639	1.38002	1.15506	1.71519	179.361	3.44165	30.152	27.0488	40.7499	0.315468	42.4526
Chili_GLEAN_119728	Capana02g000272	207.819	93.3648	47.2995	51.2265	66.7453	70.0617	64.9983	71.5475	65.9244	461.794	105.463	223.008	67.2225	40.341	58.1431	50.3942	58.1716
Chili_GLEAN_127271	Capana02g003611	207.675	185.92	259.556	204.244	59.1397	51.0112	152.776	44.3077	92.6978	96.516	173.14	82.8066	41.781	76.2936	108.55	164.194	125.238
Chili_GLEAN_102343	Capana11g000759	207.35	256.879	104.472	266.306	87.3251	60.6993	45.536	67.5537	119.365	111.257	97.2324	68.8451	83.9712	136.327	84.7697	166.055	507.597
Chili_GLEAN_139888	Capana05g001385	206.464	212.185	311.477	351.286	124.729	197.899	231.373	280.951	297.189	303.636	256.681	302.432	160.432	235.409	426.678	227.59	431.641
Chili_GLEAN_112878	Capana01g002973	205.988	211.07	253.664	285.075	278.084	406.882	339.1	433.44	352.952	412.434	342.281	453.381	137.745	337.378	549.914	283.208	599.085
Chili_GLEAN_128527	Capana06g000702	205.817	137.791	115.27	126.507	146.32	116.998	66.8746	88.8892	63.1659	13.6654	115.217	33.6512	29.9006	29.2487	83.6841	83.8507	67.4161
Chili_GLEAN_128103	Capana10g000190	205.734	293.705	182.622	282.598	221.975	157.514	203.041	77.9417	141.192	252.536	241.179	457.865	628.095	259.396	399.941	260.658	281.273
Chili_GLEAN_136780	NA	205.517	232.645	284.356	268.312	116.787	110.711	233.304	523.83	768.117	264.213	217.757	209.008	74.7681	91.8384	61.9426	258.611	93.1065
Chili_GLEAN_116465	Capana06g000155	205.392	227.857	215.192	191.37	130.508	160.997	1036.96	118.927	230.94	75.0083	240.958	158.964	63.3939	68.4741	820.459	23.4498	444.42
Chili_GLEAN_108774	Capana10g001911	205.235	204.541	192.112	219.428	113.381	80.0511	194.922	100.613	176.787	139.384	164.169	141.551	115.225	106.802	127.153	133.571	171.823
Chili_GLEAN_133108	Capana08g002269	205.231	303.162	483.23	829.193	199.689	36.3385	29.3755	4.31221	8.62702	9.15043	108.439	13.4647	48.534	15.3775	33.6778	58.7927	162.387
Chili_GLEAN_139127	Capana09g001184	204.837	236.188	374.703	310.872	185.58	204.101	444.203	188.667	360.747	475.894	360.645	426.565	196.341	139.486	445.64	298.201	480.688
Chili_GLEAN_112968	NA	204.8	330.962	275.749	359.03	74.3035	135.977	103.262	92.8218	132.908	190.943	162.423	197.31	86.8118	153.878	205.378	408.377	530.982
Chili_GLEAN_136995	Capana01g000777	204.093	261.33	164.679	172.142	31.1491	19.2237	5.49215	6.52924	3.63415	4.10259	38.5983	4.55933	134.119	192.827	73.0702	256.264	257.002
Chili_GLEAN_102582	Capana06g000680	203.801	261.229	139.277	225.75	33.63	36.6023	70.215	87.9631	111.786	172.367	110.378	137.913	74.4406	172.355	231.413	225.41	361.034
Chili_GLEAN_105754	Capana08g001003	203.2	207.869	219.129	252.426	195.653	260.514	245.871	403.109	325.846	84.9174	336.751	152.151	37.4389	87.1154	111.472	177.548	161.223
Chili_GLEAN_130012	Capana10g002080	202.555	569.003	1091.71	1574.1	473.052	283.153	740.964	81.1874	119.069	41.2959	493.07	76.1454	1415.47	804.025	227.825	199.987	527.938
Chili_GLEAN_108257	NA	202.444	154.395	78.7523	82.3786	43.8944	35.137	20.824	38.2483	33.3707	20.8243	51.7343	23.8774	33.5296	43.6801	137.738	57.5301	187.445
Chili_GLEAN_120403	Capana02g002017	202.251	170.424	265.648	263.059	154.199	383.409	938.333	518.527	848.348	1026.23	374.155	970.425	51.2447	135.377	184.732	141.13	227.453
Chili_GLEAN_105278	Capana04g000129	202.163	125.228	64.6903	80.4963	86.6079	177.185	735.977	13.577	35.9094	46.3735	210.145	12.4905	50.154	43.0164	171.023	4.8279	154.534
Chili_GLEAN_139401	Capana10g000875	200.98	205.548	238.24	234.714	92.226	83.3367	219.588	79.9738	161.019	187.4	306.801	93.2684	30.247	90.699	342.153	244.396	313.86
Chili_GLEAN_124754	Capana11g000560	200.853	164.509	147.035	139.426	89.5611	62.2916	86.8034	60.2878	108.418	90.0106	99.3783	75.6514	36.9823	58.816	196.309	117.5	145.684
Chili_GLEAN_130783	Capana11g001306	200.272	245.8	160.087	176.336	112.003	101.436	80.6327	100.024	106.561	62.8607	121.303	77.4883	61.971	82.0107	162.475	78.735	153.382
Chili_GLEAN_117445	Capana02g002384	199.97	292.725	248.775	221.995	151.793	119.929	150.078	105.586	243.45	194.658	194.198	174.758	91.2086	103.35	196.941	139.205	290.761
Chili_GLEAN_123612	Capana06g001714	199.815	91.0453	80.3992	49.6835	42.9751	49.082	204.029	9.72574	8.98744	18.4212	103.312	15.4602	9.72454	14.7442	144.261	0.168703	115.357
Chili_GLEAN_109260	Capana06g001468	199.693	208.91	264.462	257.174	121.876	138.579	178.904	159.77	186.482	91.0007	232.113	127.707	35.3167	60.779	211.39	267.099	296.371
Chili_GLEAN_110046	Capana05g000214	199.162	238.926	193.295	196.447	121.18	135.277	107.816	126.26	156.069	98.2912	141.264	129.175	54.6353	82.8314	180.223	109.509	182.11
Chili_GLEAN_140674	Capana03g001844	199.141	262.498	239.683	289.424	177.706	169.487	119.656	115.704	196.462	87.1222	143.163	116.751	181.278	80.4534	164.506	380.739	154.053
Chili_GLEAN_120787	Capana03g001207	199.048	249.229	408.732	371.307	250.472	274.151	189.396	157.118	148.496	137.194	300.516	168.95	270.296	126.137	186.842	389.203	226.825
Chili_GLEAN_129781	Capana04g000801	198.595	288.851	538.704	411.99	189.723	154.469	304.173	178.743	236.53	287.534	355.421	300.124	106.42	113.385	158.632	208.368	258.988
Chili_GLEAN_118232	Capana06g001585	197.944	173.377	269.765	267.325	91.1817	70.1865	123.922	83.9235	172.427	130.125	196.939	85.9797	53.1998	87.8745	69.9462	190.257	151.276
Chili_GLEAN_139360	NA	197.869	191.789	164.979	170.562	81.8405	77.0279	89.5421	95.2102	125.841	98.6942	94.3361	79.0605	61.3845	92.5954	145.241	106.937	183.778
Chili_GLEAN_139460	Capana03g000412	197.852	198.918	119.701	173.377	124.581	127.028	48.074	62.3438	37.2542	7.08311	125.928	29.919	34.8551	50.5256	70.63	139.374	117.802
Chili_GLEAN_106914	Capana08g002851	197.01	180.197	166.267	168.68	101.907	123.525	53.7139	97.1901	83.3473	90.8896	96.3715	80.7147	176.071	93.2583	158.327	104.09	120.662
Chili_GLEAN_117304	Capana05g002294	196.713	303.182	338.385	322.03	186.008	144.064	238.419	100.458	185.406	126.469	319.948	221.472	200.142	162.237	216.453	313.117	239.418
Chili_GLEAN_102319	Capana10g001865	196.637	136.375	134.142	167.073	24.5873	44.3056	220.868	50.0275	55.0684	40.219	45.7378	38.8155	14.7844	21.8615	66.0113	0.628921	42.8914
Chili_GLEAN_137119	Capana09g001978	195.92	268.176	367.24	261.138	160.177	178.799	282.321	166.9	231.321	249.359	321.499	367.258	101.438	84.1722	217.864	219.084	184.289
Chili_GLEAN_110922	Capana08g002700	195.592	390.657	347.627	277.692	138.892	146.057	163.741	51.3269	112.294	67.8304	137.901	144.424	39.7244	38.4328	165.345	172.697	130.812
Chili_GLEAN_109851	Capana08g001136	195.355	306.274	277.558	288.248	170.305	137.721	161.913	99.9816	176.773	145.147	289.345	166.702	235.161	177.11	239.762	294.824	220.641
Chili_GLEAN_130374	Capana05g002193	194.877	148.785	205.421	210.612	148.754	114.507	314.022	409.613	344.641	636.47	305.735	667.951	88.4181	115.948	130.819	158.133	133.178
Chili_GLEAN_117925	Capana01g003225	194.66	175.01	312.319	233.054	184.038	115.573	251.68	65.9453	147.049	200.377	240.767	159.105	529.582	98.6599	89.5393	92.715	77.2431
Chili_GLEAN_119083	Capana02g000909	193.945	174.747	69.6867	101.138	126.382	97.6959	37.0903	67.3381	54.4958	106.832	75.419	132.918	102.864	98.1609	117.282	7.17059	166.78
Chili_GLEAN_128825	Capana07g000830	193.866	269.126	140.256	259.493	101.523	100.652	288.498	686.945	565.759	846.27	112.198	573.148	60.1019	177.523	689.611	323.38	550.856
Chili_GLEAN_118867	NA	193.629	255.772	315.333	292.941	107.994	94.6939	229.534	19.992	71.5001	55.2299	201.073	59.5465	31.1734	67.0567	129.733	119.978	184.748
Chili_GLEAN_121224	Capana04g000041	193.571	248.673	239.107	250.01	179.354	261.899	669.398	477.737	684.776	623.943	278.331	293.351	76.5071	58.4816	254.271	162.411	148.491
Chili_GLEAN_125781	Capana10g001608	193.498	305.676	395	444.674	199.521	209.895	262.914	355.862	307.065	209.231	268.376	266.002	167.11	245.545	331.294	390.983	582.086
Chili_GLEAN_114440	Capana07g000200	193.213	217.489	323.239	238.021	206.786	238.66	468.974	305.424	444.122	327.583	376.614	313.192	381.898	532.034	173.242	378.838	219.327
Chili_GLEAN_118419	Capana07g002313	193.114	217.43	131.85	164.021	73.0989	62.173	117.47	81.4671	138.566	59.5848	102.124	74.0339	237.475	182.511	38.9131	209.421	143.743
Chili_GLEAN_123812	NA	192.889	196.377	271.478	234.059	105.993	123.397	432.575	136.316	184.454	121.934	239.319	69.3658	28.5338	60.0204	226.149	49.4176	172.025
Chili_GLEAN_107048	NA	192.852	275.69	252.768	242.35	163.71	80.693	270.079	211.615	233.742	116.713	212.032	134.406	224.164	256.528	418.259	241.148	400.225
Chili_GLEAN_142047	Capana12g001178	192.496	325.623	182.37	168.437	57.9515	57.726	239.701	58.3076	100.521	77.6141	163.508	89.3235	107.502	90.4922	63.0996	51.8677	99.2825
Chili_GLEAN_133955	Capana02g003518	192.327	150.018	165.613	116.176	151.778	111.404	134.193	167.182	210.316	179.157	136.596	103.975	67.6226	49.7832	179.268	430.271	149.169
Chili_GLEAN_139536	NA	192.122	181.038	112.177	139.501	96.2588	80.0894	69.0495	41.5713	52.8908	40.4479	95.6528	41.5	34.683	32.3274	115.894	75.4534	113.04
Chili_GLEAN_115335	Capana00g003173	192.029	271.399	262.207	359.055	139.884	110.005	181.101	138.571	236.239	142.808	203.839	144.719	83.7032	73.9773	120.504	230.245	262.429
Chili_GLEAN_133524	Capana03g000136	191.188	226.476	346.649	264.096	102.642	96.7682	230.609	208.201	258.889	642.919	255.2	751.977	76.2019	110.937	183.57	135.644	191.394
Chili_GLEAN_124744	Capana03g001400	191.088	197.283	133.583	159.923	93.2099	67.4516	98.7486	70.6933	110.862	132.766	100.787	120.956	231.801	131.537	203.806	69.4113	161.695
Chili_GLEAN_107041	Capana09g002238	190.371	220.376	482.762	650.996	295.308	149.081	131.07	129.192	376.156	616.991	182.622	590.763	1482.22	1358.93	96.3225	531.128	124.632
Chili_GLEAN_122176	Capana04g001245	190.185	28.5769	4.03592	8.32054	1.14099	0.358564	0.300028	0	0.286995	0.118381	0.61351	0	33.8547	55.6604	179.822	106.014	28.9414
Chili_GLEAN_119763	Capana01g003631	190.089	243.148	279.371	295.62	72.3343	82.7766	114.301	36.6513	129.424	104.065	202.612	114.887	32.9275	110.803	204.986	176.957	528.214
Chili_GLEAN_136708	Capana07g000069	189.7	676.934	1875.4	3559.98	1154.2	134.966	37.4439	33.9718	1.12398	5.48619	70.6403	66.4226	3902.09	1214.25	363.68	0.511631	7.2293
Chili_GLEAN_125785	Capana10g001612	189.7	225.791	199.808	228.228	139.986	105.19	49.7425	46.2283	80.8639	87.9593	109.057	107.913	219.999	82.006	198.649	201.384	126.513
Chili_GLEAN_131418	Capana02g001288	188.815	227.445	92.3703	126.707	53.1683	89.2596	85.0378	126.802	94.1273	86.5713	94.4221	111.096	112.036	172.009	156.771	168.129	169.47
Chili_GLEAN_141553	NA	188.77	205.268	239.316	258.075	141.046	157.262	287.87	221.373	283.336	331.069	300.766	278.999	158.364	135.89	113.727	312.59	288.25
Chili_GLEAN_139094	Capana00g004947	188.307	156.975	212.349	176.586	94.818	172.862	574.117	256.168	329.15	492.387	234.417	322.918	49.7023	86.9704	414.747	96.6693	194.393
Chili_GLEAN_127315	NA	188.038	224.31	135.728	168.137	121.259	122.288	48.6234	63.7471	30.9094	6.07124	115.789	23.3901	38.9504	73.1945	154.58	54.6045	224.164
Chili_GLEAN_127107	NA	187.991	162.393	110.737	103.157	28.5992	28.1222	75.106	83.4713	67.5272	71.7883	55.0626	45.2887	112.721	183.795	221.112	43.7307	118.337
Chili_GLEAN_141736	NA	187.911	141.558	238.393	150.381	122.662	123.492	272.428	176.39	266.059	222.859	186.944	205.599	83.6894	114.458	264.879	168.724	184.432
Chili_GLEAN_104349	NA	187.45	156.463	107.059	132.956	55.5918	63.11	105.732	90.6441	112.848	116.735	111.921	137.489	25.863	71.0069	107.647	117.792	152.345
Chili_GLEAN_131302	Capana07g000484	186.948	216.691	239.163	222.725	114.21	119.389	154.174	118.646	162.953	78.1068	201.174	130.858	24.9914	45.9936	208.076	254.71	279.75
Chili_GLEAN_113971	Capana08g001662	186.482	213.583	119.086	208.569	90.0305	53.1076	13.4196	32.312	20.8314	4.70272	60.298	14.5389	298.613	122.173	216.855	300.298	471.601
Chili_GLEAN_117611	Capana06g000925	185.626	165.67	144.795	148.105	105.572	90.0542	139.27	132.041	164.652	166.176	176.774	143.075	73.3439	85.6491	108.225	94.7963	83.274
Chili_GLEAN_138792	Capana12g000493	185.437	168.107	466.937	381.713	150.636	194.447	223.091	123.205	157.185	150.715	356.376	160.361	219.678	217.328	287.363	639.779	418.046
Chili_GLEAN_141619	Capana00g005037	185.318	191.026	202.096	168.761	95.3231	130.179	305.239	97.1881	121.554	175.963	173	148.356	51.6392	90.2807	744.54	73.3586	391.629
Chili_GLEAN_101005	NA	185.006	577.51	38.5111	187.389	32.2565	7.70681	22.7969	12.3781	27.5083	6.80804	65.4336	37.7535	9.64627	19.2192	18.869	66.7066	61.1215
Chili_GLEAN_120970	NA	184.5	198.908	260.675	189.378	197.606	211.146	229.191	146.777	131.397	66.1688	325.496	160.136	112.46	76.7952	128.825	558.342	228.585
Chili_GLEAN_101862	Capana09g000138	184.403	230.755	433.23	291.036	409.529	544.923	886.35	53.918	157.135	49.1687	355.871	81.8273	131.355	490.835	14.8588	516.011	95.286
Chili_GLEAN_111122	Capana05g002563	184.382	197.546	139.257	192.529	65.3568	62.1266	63.7793	37.2926	48.5725	44.4799	57.4583	50.932	45.2197	58.1164	190.063	72.0212	169.609
Chili_GLEAN_114510	Capana00g003129	184.364	114.495	72.9976	58.4341	76.7045	42.0759	40.8556	7.10617	11.1025	8.88442	44.8095	3.63895	42.2285	35.8372	88.9795	0.202153	39.3776
Chili_GLEAN_110710	NA	184.196	251.741	380.83	254.965	128.801	33.3253	37.3395	15.5338	25.7578	15.8662	190.003	18.7608	400.353	88.4988	180.694	174.31	152.26
Chili_GLEAN_112105	NA	183.737	66.025	100.351	90.212	45.5126	28.7936	22.5727	5.62691	1.84865	0.152507	79.5114	1.34647	0.552779	13.0932	14.7655	11.6127	4.92598
Chili_GLEAN_116451	Capana06g000169	183.625	256.608	402.99	408.489	200.886	140.054	246.563	169.926	177.796	139.036	335.16	296.36	74.5109	100.222	216.503	326.628	357.581
Chili_GLEAN_109030	NA	183.452	159.218	15.0144	44.8438	0.825359	0.222322	0.892933	6.37813	0	3.5232	0	6.23004	16.5215	85.4338	22.5895	175.084	32.7419
Chili_GLEAN_130612	Capana03g004212	183.404	223.846	293.583	263.62	138.63	139.739	181.663	164.653	137.77	98.0237	290.629	255.241	61.0853	97.4397	196.927	199.368	235.313
Chili_GLEAN_131719	NA	183.345	255.161	230.684	401.932	24.7929	8.43137	4.02341	0.256596	1.10247	0.165364	61.5329	0	23.7355	379.785	35.7676	114.147	457.323
Chili_GLEAN_128985	NA	183.199	519.534	112.969	95.8952	0	0	0	0	0	0	2.14878	0	67.346	5.68028	4.16375	0	8.37016
Chili_GLEAN_138319	Capana04g001508	183.012	177.532	215.229	227.655	157.323	176.822	122.253	84.356	113.167	117.6	180.176	136.873	132.881	57.9286	171.804	190.984	160.203
Chili_GLEAN_136962	NA	182.438	222.67	280.278	224.669	177.499	119.483	180.29	108.556	134.733	34.9797	247.358	127.521	111.976	115.729	252.939	342.006	318.599
Chili_GLEAN_105867	Capana03g000743	182.258	215.193	148.919	189.2	129.955	136.846	115.442	124.629	148.751	57.4491	117.48	81.0431	116.892	143.145	270.14	131.989	253.156
Chili_GLEAN_120996	NA	181.913	111.897	49.2862	65.0117	13.0849	22.4502	24.0809	138.25	146.176	183.655	18.6426	177.162	10.8104	26.9489	43.2412	80.3155	67.7055
Chili_GLEAN_124899	Capana00g003749	181.812	175.233	361.006	214.393	236.044	233.796	474.46	275.318	1629.22	2063.82	1017.32	795.137	25.9765	46.3613	129.279	144.121	121.938
Chili_GLEAN_136156	Capana12g002455	181.793	175.714	212.159	162.31	41.1879	49.4123	241.154	99.4152	131.178	89.5164	149.292	58.0536	6.6391	38.464	146.589	19.5238	117.426
Chili_GLEAN_124711	Capana10g000912	181.618	194.126	144.35	173.572	59.9552	30.9501	54.7884	18.9445	88.3728	56.0345	89.4928	25.8226	30.0326	35.2882	57.1404	100.06	105.755
Chili_GLEAN_101698	Capana03g004369	180.982	228.111	328.302	290.862	266.776	437.691	1238.76	1286.83	1028.71	1292.97	512.625	1237.26	354.179	313.104	328.183	388.179	237.791
Chili_GLEAN_115926	Capana00g003212	180.69	187.308	231.268	230.51	147.12	123.074	180.758	111.356	177.337	240.476	176.472	210.98	412.108	113.091	274.309	145.524	157.685
Chili_GLEAN_129022	Capana04g002497	180.588	112.859	122.325	93.4186	26.7904	18.5285	16.4503	11.7902	15.5718	15.6472	46.2525	20.3501	31.5084	63.5159	62.6746	33.4692	82.4054
Chili_GLEAN_109592	Capana04g000595	180.405	187.916	127.999	124.816	104.932	64.0372	106.731	76.159	145.831	124.491	117.244	132.695	808.132	673.974	79.9848	93.7991	105.547
Chili_GLEAN_111677	Capana03g002198	180.088	568.162	345.176	126.288	280.932	93.127	350.526	121.12	47.4425	46.9	496.471	24.6713	208.882	26.2457	44.5722	2.97692	34.315
Chili_GLEAN_120842	Capana02g000894	179.918	217.055	100.58	133.058	16.0851	48.4289	296.255	130.53	155.889	107.285	47.135	35.9994	29.2779	22.6823	77.3366	76.1545	263.733
Chili_GLEAN_104982	Capana01g000013	179.892	163.379	191.5	179.387	52.1704	50.6769	112.049	114.706	142.564	90.0931	84.931	93.5587	84.501	195.305	145.048	99.5913	188.374
Chili_GLEAN_114689	Capana12g000264	179.612	188.97	286.307	282.052	106.338	103.495	175.458	152.78	306.107	253.628	204.472	173.625	78.2165	92.144	95.4301	245.179	192.475
Chili_GLEAN_124113	Capana02g003058	179.562	194.454	239.442	293.205	146.715	94.2114	164.04	116.326	143.028	89.4847	230.1	90.0964	84.1007	103.716	88.9049	157.448	260.047
Chili_GLEAN_129778	Capana04g000804	179.524	179.14	117.261	99.5415	44.4447	33.4591	117.237	19.8788	33.5223	48.1754	132.587	32.4635	26.6513	28.9223	51.6266	49.0583	77.7519
Chili_GLEAN_137375	NA	179.522	163.055	188.355	233.027	14.9293	22.274	52.0027	68.8855	73.8281	73.4929	64.9528	70.5567	29.2874	39.6064	293.584	59.1472	236.372
Chili_GLEAN_102256	Capana06g000670	179.412	152.063	276.206	218.833	177.337	142.823	132.176	108.025	122.534	75.5869	279.718	125.174	150.52	75.5234	81.0421	235.503	116.308
Chili_GLEAN_118097	Capana02g001380	179.381	283.734	258.253	281.764	178.534	153.299	125.14	76.9362	156.654	65.8729	228.46	112.565	162.793	91.8863	142.54	154.982	174.708
Chili_GLEAN_113782	NA	179.37	213.217	255.193	288.62	184.271	191.779	122.422	323.293	325.428	144.858	171.097	215.895	46.4941	42.3181	96.7271	236.214	173.176
Chili_GLEAN_102760	Capana06g000573	179.08	165.212	409.391	233.677	230.346	216.133	385.969	194.956	203.138	74.6046	453.388	251.919	18.0612	47.697	277.431	184.117	268.196
Chili_GLEAN_106084	Capana09g000211	178.842	282.819	363.745	290.331	333.446	226.243	264.379	175.491	286.955	128.023	437.952	257.521	171.291	97.7759	269.582	387.212	259.95
Chili_GLEAN_139615	Capana03g000567	178.745	193.648	186.232	189.876	147.037	104.368	175.042	179.465	179.309	172.458	191.256	195.209	123.847	138.779	82.5339	268.54	139.203
Chili_GLEAN_118616	Capana06g001022	178.442	243.212	266.183	238.848	160.047	147.342	104.862	74.847	111.759	70.4213	153.811	84.1488	169.382	91.6168	187.536	129.264	187.187
Chili_GLEAN_133327	Capana07g002201	178.101	176.204	305.361	211.203	115.572	108.753	169.276	95.3106	107.777	54.5304	265.484	166.559	34.5484	56.5019	200.33	210.103	143.685
Chili_GLEAN_134254	Capana05g001001	178.041	174.46	255.601	221.619	160.333	309.256	685.094	118.288	199.562	578.98	380.841	319.701	367.435	197.598	262.037	161.599	147.627
Chili_GLEAN_137444	Capana06g002525	178.01	189.301	107.974	132.026	113.782	81.1152	117.837	134.08	74.1948	115.051	184.185	153.701	383.139	239.294	74.5009	248.698	99.6669
Chili_GLEAN_106026	Capana01g000509	177.968	243.179	215.931	251.715	110.308	142.23	135.46	147.764	201.158	107.158	185.267	152.795	101.659	104.861	268.313	235.906	277.635
Chili_GLEAN_111650	Capana02g001443	177.787	234.298	244.19	211.739	171.113	147.064	204.51	76.0853	140.671	120.847	192.754	106.21	307.088	116.596	145.297	262.032	132.232
Chili_GLEAN_123438	Capana09g001527	177.571	218.988	250.569	248.294	145.735	127.724	164.969	71.5261	97.0255	99.5305	232.461	101.404	119.122	88.2092	246.035	368.271	267.208
Chili_GLEAN_106747	Capana09g000133	177.403	201.557	197.173	160.463	43.959	16.4567	73.7966	44.5815	55.6534	70.3191	68.1095	127.504	77.7629	43.3983	30.4827	32.7732	59.2159
Chili_GLEAN_119849	Capana10g002504	177.373	117.109	113.253	70.9252	108.05	177.678	1140.87	15.897	38.6046	46.102	223.601	23.669	18.3812	23.2311	65.8229	7.42674	50.1677
Chili_GLEAN_119106	Capana11g001225	177.347	111.974	96.7432	97.836	50.828	36.0178	76.5764	65.7848	69.9409	45.4456	68.4866	36.9739	22.6002	53.548	101.221	49.6382	64.4374
Chili_GLEAN_111027	Capana09g000198	177.254	153.685	104.158	146.868	68.1081	67.622	65.6917	70.1397	69.0819	53.0858	103.432	44.6571	47.437	96.0369	80.0902	137.633	150.033
Chili_GLEAN_104114	NA	177.242	190.717	108.418	134.653	61.2953	67.1305	168.862	33.6817	41.5448	14.052	144.228	12.7915	23.1062	27.7967	117.763	118.384	81.6905
Chili_GLEAN_106546	NA	177.169	146.903	114.011	119.082	62.905	23.906	62.6257	16.3293	35.325	35.365	82.1219	20.8318	70.4738	76.0224	61.3444	73.5318	67.621
Chili_GLEAN_130072	Capana06g002948	177.053	107.928	86.015	75.0898	88.6827	59.3142	21.6212	11.6374	7.19703	5.07796	75.3871	5.17302	34.4044	35.2762	80.6256	125.094	63.867
Chili_GLEAN_127577	Capana03g002307	176.973	181.241	239.469	237.478	56.2042	48.2717	222.199	256.106	363.718	422.88	260.883	407.452	79.776	129.797	151.016	441.705	399.693
Chili_GLEAN_135751	Capana11g001342	176.971	135.34	142.723	153.034	97.5461	74.6502	143.362	98.0181	184.824	138.245	149.732	123.202	52.6983	48.3488	105.439	172.582	108.095
Chili_GLEAN_113975	Capana08g001658	176.82	255.208	1048.38	1217.03	524.528	190.029	368.7	305.357	344.234	215.666	560.193	299.702	238.38	193.005	152.531	1524.5	472.651
Chili_GLEAN_115941	Capana01g002043	176.806	138.212	191.439	219.785	50.336	60.9809	95.7683	88.5244	115.35	109.596	114.195	110.952	38.9289	56.4509	201.117	327.66	284.78
Chili_GLEAN_131173	Capana06g001411	176.752	209.477	215.496	258.729	208.748	156.291	142.129	109.786	184.909	155.393	152.699	178.509	294.7	124.122	239.161	180.917	191.719
Chili_GLEAN_128050	Capana10g001243	176.751	151.16	137.954	112.212	70.4172	63.0578	82.8592	97.8804	96.2312	181.792	83.7303	148.872	103.848	94.9079	124.469	109.632	58.5814
Chili_GLEAN_116917	Capana12g000582	176.746	207.816	235.115	238.255	108.689	97.7436	250.972	205.214	282.525	155.284	142.007	175.592	84.1032	127.357	227.098	141.601	210.937
Chili_GLEAN_137206	Capana06g002663	176.609	129.518	124.255	94.9417	65.9222	45.2547	139.081	75.9058	78.9638	50.2679	139.652	41.2525	25.3446	62.8807	122.454	39.5715	89.714
Chili_GLEAN_124725	Capana03g001381	176.579	132.373	150.615	113.704	127.194	205.59	134.673	205.915	226.617	61.6371	203.476	82.5092	33.8942	25.6026	38.5258	133.788	40.6734
Chili_GLEAN_126157	Capana06g001500	176.205	170.323	160.419	163.123	96.1498	97.7307	119.55	108.524	142.7	172.225	150.266	157.892	84.0024	99.9567	149.262	160.21	176.06
Chili_GLEAN_131878	Capana07g002095	176.084	92.0597	219.667	161.15	68.4304	67.2532	107.252	104.141	146.144	68.1184	103.252	63.1409	53.5867	90.0183	109.339	148.016	151.907
Chili_GLEAN_121673	Capana00g003536	175.83	215.242	204.895	202.036	122.916	120.41	113.599	64.5762	138.147	84.7032	141.067	86.8403	41.1754	39.1645	215.471	171.127	236.673
Chili_GLEAN_104176	Capana08g000985	175.564	241.009	324.128	269.642	180.825	248.207	444.097	321.779	464.235	342.605	292.425	406.965	122.818	169.473	166.471	358.601	240.861
Chili_GLEAN_116059	Capana03g000291	175.552	198.981	226.39	215.574	133.409	128.724	400.682	166.1	211.375	201.603	243.377	157.975	64.4084	66.3741	341.263	102.446	174.103
Chili_GLEAN_105850	Capana03g000726	175.336	214.05	338.274	271.657	205.151	201.448	177.087	115.155	176.725	106.76	194.898	129.383	155.949	93.5788	326.748	351.888	211.934
Chili_GLEAN_110217	NA	175.037	213.266	301.924	246.357	336.418	304.338	206.093	135.743	240.318	160.356	224.791	251.346	301.095	187.754	53.3396	301.463	61.4863
Chili_GLEAN_133829	Capana02g003392	175.025	168.747	115.033	147.15	87.7343	61.2974	25.3413	12.9875	20.1247	9.29424	63.7832	11.2348	35.6577	24.9321	76.197	73.3684	133.071
Chili_GLEAN_106733	Capana09g000119	174.575	157.91	217.676	176.266	73.0488	79.3507	10.3284	0.250933	0.705693	0	30.5735	0.116817	51.646	34.8806	88.385	3.05168	90.6708
Chili_GLEAN_114835	NA	174.539	132.577	152.309	167.396	83.7526	73.2093	169.671	111.269	122.416	112.38	109.671	88.6172	95.5214	115.725	194.405	220.96	189.827
Chili_GLEAN_128870	Capana08g000456	174.531	183.177	132.169	162.257	67.8725	65.2593	86.1681	118.564	126.545	130.532	112.351	121.497	108.043	127.887	113.748	136.532	130.294
Chili_GLEAN_130092	NA	174.528	6.18332	0.401222	1.81129	0.153759	0.94224	0.145554	13.4415	12.5308	38.5503	1.04172	6.39573	4.83981	9.75627	0.443643	0.0792222	0
Chili_GLEAN_106209	Capana01g003592	174.522	189.291	43.3522	104.086	234.99	451.886	92.6458	156.537	49.3541	6.142	225.333	44.8447	50.3596	33.6037	41.63	25.7456	64.8232
Chili_GLEAN_107262	NA	174.27	169.521	108.826	63.2423	37.3323	12.7603	40.6905	6.46522	9.42769	6.80534	157.486	10.3669	40.7756	39.1197	28.4952	20.2312	20.883
Chili_GLEAN_134736	Capana10g000124	174.187	226.35	121.343	170.435	52.5829	33.2556	37.1225	31.7597	33.4983	33.5516	64.5793	34.791	37.4642	63.7387	162.175	83.4079	183.954
Chili_GLEAN_133304	Capana07g002178	174.163	138.427	76.6888	98.2134	34.2227	23.6993	9.35157	21.3428	24.7095	2.51203	39.867	6.94111	39.5402	27.6672	87.8	111.841	70.9562
Chili_GLEAN_112256	NA	174.142	55.9475	7.31399	14.322	88.3889	142.591	33.1668	156.151	126.512	15.937	89.9131	71.289	18.5272	11.0055	12.251	11.6534	0.793722
Chili_GLEAN_121159	Capana09g001878	173.88	181.567	229.392	209.212	183.676	169.836	148.088	124.365	195.15	159.004	198.713	201.135	137.613	70.2116	169.938	256.099	156.286
Chili_GLEAN_138219	NA	173.423	261.661	105.509	174.791	20.6708	13.7052	15.9678	16.4715	9.99764	2.06193	29.0303	8.34376	21.9851	52.0396	30.0864	52.3986	112.787
Chili_GLEAN_117617	Capana06g000931	173.409	214.654	291.204	267.049	148.978	123.719	187.272	158.562	194.386	33.2906	306.148	98.0679	69.6266	57.4466	67.235	445.702	138.217
Chili_GLEAN_129844	NA	173.115	141.226	94.4156	111.514	103.866	108.19	68.7806	125.532	80.1252	35.5167	92.3478	54.2724	83.4298	71.2814	79.26	103.179	85.8787
Chili_GLEAN_121797	Capana08g002436	172.85	157.244	102.054	129.843	32.0708	30.0252	23.126	23.4903	28.9144	20.1556	55.6024	15.9266	47.5149	75.6327	108.659	86.4998	131.331
Chili_GLEAN_137542	Capana04g000995	172.498	239.713	248.669	299.493	134.875	106.033	140.935	91.9007	156.627	86.2232	207.459	144.74	786.676	458.259	217.786	437.248	409.172
Chili_GLEAN_124973	Capana00g003816	172.309	123.939	149.282	121.262	57.6029	61.7912	48.993	10.5372	21.3677	1.95234	91.1795	5.62075	32.0594	63.4482	88.1634	179.73	178.435
Chili_GLEAN_139573	Capana03g000525	171.192	149.994	160.924	160.206	81.6944	81.9561	149.229	257.354	274.69	181.685	148.993	218.65	18.8287	57.7797	107.826	213.726	136.886
Chili_GLEAN_132974	Capana12g001239	170.83	187.449	194.146	198.503	155.728	191.479	403.023	336.954	490.802	491.703	299.233	480.846	125.844	110.971	128.142	171.299	209.337
Chili_GLEAN_111313	Capana01g003678	170.376	212.318	193.251	211.886	103.874	149.887	266.125	142.209	143.333	179.535	166.012	216.15	104.685	154.627	105.412	301.816	170.341
Chili_GLEAN_125946	Capana01g001441	170.269	149.077	110.119	118.965	25.1268	21.2455	25.7906	38.407	41.7133	73.6348	51.0858	59.1961	68.9976	123.691	71.2767	84.0935	81.9153
Chili_GLEAN_104750	Capana08g001366	170.121	151.994	192.936	196.854	126.557	74.4306	101.852	74.9115	97.6085	52.8437	153.692	46.7898	56.2453	65.9859	89.619	124.243	106.503
Chili_GLEAN_115822	Capana10g002405	169.912	282.035	627.43	533.265	326.922	283.133	623.353	205.576	191.188	157.874	656.408	372.934	95.1909	151.379	516.95	297.086	789.189
Chili_GLEAN_125417	Capana12g000734	169.892	160.945	176.598	166.006	180.282	221.275	146.061	203.389	199.979	198.073	218.044	234.682	112.94	63.2532	110.119	120.894	98.1717
Chili_GLEAN_131787	Capana08g002627	169.708	235.879	276.97	280.152	215.576	186.191	317.36	177.817	360.379	236.399	234.606	261.311	351.956	115.198	268.03	170.848	203.074
Chili_GLEAN_113353	Capana01g003056	169.65	225.454	255.772	275.543	182.976	116.951	177.59	206.593	230.878	272.441	223.742	315.523	390.832	248.986	164.094	276.917	248.411
Chili_GLEAN_105204	Capana01g000499	169.404	170.456	26.4477	39.6538	27.4367	17.8023	122.988	4.52107	82.5711	4.97325	39.8325	5.98749	127.002	40.467	16.764	294.203	51.6989
Chili_GLEAN_130247	NA	169.281	166.387	148.992	167.109	69.3033	82.6957	183.695	84.9295	263.432	146.234	111.326	88.1448	39.0704	82.1472	358.618	143.683	269.162
Chili_GLEAN_124441	Capana12g000145	169.24	234.759	227.143	234.881	151.709	134.287	200.101	183.181	220.945	130.801	218.945	206.179	112.963	141.46	255.438	160.674	347.121
Chili_GLEAN_114997	NA	169.061	183.496	297.426	260.661	158.073	125.899	245.264	189.901	180.179	170.513	169.646	176.335	74.3906	103.381	155.788	203.27	202.385
Chili_GLEAN_113664	Capana02g003175	168.829	136.39	158.045	161.284	49.2324	45.3836	83.2682	81.1634	83.2175	59.4573	121.138	60.0215	22.884	36.9491	115.409	128.974	174.547
Chili_GLEAN_124222	NA	168.824	1132.58	502.293	1325.59	1118.41	127.673	6.12469	0.646522	0	0	117.035	3.7622	701.793	231.065	207.792	5.51759	73.7864
Chili_GLEAN_105758	Capana08g001007	168.787	155.578	87.047	111.261	90.1202	83.7441	57.4046	33.722	20.4892	33.2021	78.7144	52.038	303.662	159.319	127.588	239.428	278.36
Chili_GLEAN_107212	Capana10g002231	168.736	252.163	390.157	273.28	171.132	199.533	357.424	255.107	282.065	210.111	309.338	350.819	50.6678	64.1235	104.584	145.431	94.5633
Chili_GLEAN_103460	Capana05g000500	168.502	113.945	203.545	115.715	118.733	212.455	402.517	78.9715	141.668	179.832	315.59	153.261	12.9437	16.8199	19.4546	29.2037	22.6812
Chili_GLEAN_118732	Capana02g002479	168.493	1503.12	6660.72	1564.47	38.1057	5.46869	109.569	181.112	222.123	989.552	402.065	2114.35	80.7357	364.863	648.455	486.284	343.78
Chili_GLEAN_122995	Capana03g001340	168.265	169.01	184.108	191.154	65.5055	57.9936	142.042	70.9217	151.264	113.893	162.86	120.244	52.7943	69.204	73.3177	154.234	132.956
Chili_GLEAN_137137	Capana09g001960	168.234	81.1544	49.457	57.8809	57.3584	26.7441	56.806	78.1406	140.08	91.1101	54.3083	58.1749	19.3079	25.0438	43.8927	99.7419	43.6063
Chili_GLEAN_118500	Capana07g000285	167.769	222.943	210.514	213.978	65.5291	83.5202	235.161	149.167	368.621	414.113	225.996	585.841	73.0279	142.072	400.016	145.483	274.272
Chili_GLEAN_103146	Capana04g000259	167.445	189.242	77.9663	200.382	154.298	177.693	81.2079	78.8342	125.548	118.251	124.72	136.853	54.8424	58.8308	7.91074	73.8024	5.95644
Chili_GLEAN_118101	Capana02g001384	167.245	154.514	174.66	183.257	164.199	123.079	135.677	85.9988	175.915	93.8911	185.86	110.282	217.974	148.315	155.212	246.781	161.519
Chili_GLEAN_104985	Capana01g000010	167.063	73.1135	131.236	71.4947	60.247	94.4211	217.474	2.4512	3.65983	3.28677	192.64	3.26689	120.268	7.16267	29.9954	21.4675	20.8579
Chili_GLEAN_106798	Capana09g000398	166.353	212.874	319.145	304.897	165.156	194.387	235.591	186.512	289.736	150.484	331.31	226.603	45.7222	85.2524	323.361	176.868	396.177
Chili_GLEAN_137934	NA	166.006	279.849	414.665	450.937	304.194	189.209	179.863	97.064	164.478	137.993	294.021	150.107	199.047	165.83	174.195	211.613	306.25
Chili_GLEAN_128012	NA	165.237	168.376	145.681	154.885	103.162	153.933	162.822	125.662	174.938	159.37	172.346	135.163	19.0626	22.901	62.5951	71.5218	203.736
Chili_GLEAN_108460	Capana12g000664	165.077	114.574	118.762	91.9787	24.1355	35.1789	106.042	23.61	49.2607	33.0545	81.4258	27.6502	16.6489	77.5521	280.765	60.5588	110.129
Chili_GLEAN_142188	Capana08g000433	165.052	65.5767	6.57907	8.8135	19.4193	14.0697	1.93045	3.9397	4.06564	3.76516	8.27621	4.29856	20.4708	5.54955	16.9296	3.70134	15.7622
Chili_GLEAN_138585	Capana00g004862	165.008	289.494	138.611	236.024	45.5922	33.3063	55.4368	59.566	73.851	45.0991	99.2666	64.494	332.697	295.349	93.3921	142.748	214.247
Chili_GLEAN_121104	Capana07g001985	165.005	103.722	67.8639	55.4476	56.8029	59.1851	65.541	3.01294	2.9338	1.43577	135.424	3.01266	17.7534	12.8135	137.859	43.4138	45.0502
Chili_GLEAN_129218	NA	164.781	136.081	84.3059	97.21	39.8668	35.6301	94.9485	120.538	127.941	89.0858	55.8153	34.8446	16.7885	17.5111	17.354	129.241	36.25
Chili_GLEAN_116296	Capana08g001861	164.692	175.998	234.218	187.495	127.218	145.828	159.831	103.091	195.462	232.56	209.697	290.008	126.326	95.2864	185.308	135.337	222.605
Chili_GLEAN_119869	Capana08g000545	164.654	210.921	268.931	257.423	218.881	226.742	330.047	200.753	320.019	285.909	300.495	368.8	268.951	163.521	160.04	362.221	208.155
Chili_GLEAN_138745	Capana12g000446	164.617	238.705	251.49	287.065	224.013	165.111	158.032	98.0387	191.432	102.507	222.1	176.829	135.772	79.8352	235.953	180.376	197.859
Chili_GLEAN_109599	NA	164.499	24.0824	61.7561	79.4284	220.231	327.771	862.878	8784.4	7854.41	11315.7	260.629	9275.23	175.35	340.539	17.8009	22.6681	31.8194
Chili_GLEAN_111405	Capana11g001813	164.395	226.864	10.6282	44.5703	7.63687	21.3814	146.851	262.589	336.423	70.3029	74.4371	83.5131	51.1469	290.996	155.178	284.736	118.016
Chili_GLEAN_132276	Capana08g001812	164.25	170.208	194.656	180.341	93.6545	86.1582	147.104	120.768	121.811	263.881	273.338	262.964	101.63	121.642	199.96	200.024	219.041
Chili_GLEAN_138946	Capana05g000910	164.159	181.453	282.206	213.344	141.72	169.296	223.845	363.026	407.407	370.285	175.764	429.084	303.469	221.247	244.694	381.233	256.826
Chili_GLEAN_115164	Capana04g001108	164.07	144.601	152.121	163.509	52.4407	51.9189	44.4244	25.7919	24.3841	9.86913	131.318	10.9722	39.5372	191.282	56.2626	76.2899	126.647
Chili_GLEAN_116374	Capana01g002832	163.91	185.038	165.536	192.745	62.4896	81.7511	92.5367	97.326	95.2119	67.3739	133.439	77.8401	63.7941	96.2064	155.419	193.391	255.692
Chili_GLEAN_107582	NA	163.795	203.161	256.99	286.851	70.8925	69.7392	186.805	194.255	273.717	175.054	303.989	130.095	66.2493	70.3928	142.508	79.165	128.421
Chili_GLEAN_127391	Capana08g001246	163.601	135.335	70.2463	58.5301	21.3038	21.9676	39.5892	6.89853	12.6734	8.30758	70.937	11.3626	46.9498	47.7551	41.1417	43.3447	26.6258
Chili_GLEAN_117289	Capana05g002309	163.239	134.496	569.633	197.292	73.1453	479.173	756.279	214.126	21.1582	21.8185	20.1568	13.2483	0	0	1.28973	333.845	1.05658
Chili_GLEAN_122235	Capana02g002261	163.229	165.296	1618.47	717.859	1053.06	5657.24	36108.2	19046.8	23345	46928.3	5520.92	26949.4	201.446	1159.92	166.12	45.5202	103.242
Chili_GLEAN_115705	Capana03g004091	162.952	300.603	372.906	199.416	80.75	34.1845	26.7365	4.9368	7.79432	0.401879	186.666	0.846716	427.491	78.2912	60.1643	0	17.9044
Chili_GLEAN_124485	Capana09g000751	162.934	106.133	28.5869	41.0447	4.96746	4.1769	1.77928	19.5177	10.5615	1.69242	8.70606	5.13168	587.265	577.076	486.769	12.1745	428.735
Chili_GLEAN_122386	Capana10g000309	162.932	197.403	269.913	227.067	184.55	175.046	245.367	187.844	328.314	199.373	268.138	177.239	51.6388	77.5423	146.937	258.658	180.732
Chili_GLEAN_141877	Capana00g005060	162.72	200.597	380.436	289.536	187.644	163.003	150.313	124.768	227.072	157.886	257.656	148.924	138.895	104.086	196.757	215.371	190.661
Chili_GLEAN_113516	Capana01g002562	162.565	139.014	128.044	141.739	94.6872	71.6122	70.9649	98.5895	90.7741	53.1966	109.821	76.5724	48.4964	67.2976	128.118	104.904	139.773
Chili_GLEAN_108081	Capana12g002757	162.499	100.984	56.8194	60.0719	21.2902	10.7571	11.5856	5.17218	8.22518	0.416653	3.39321	0.716609	7.24899	11.9381	43.0371	30.9379	38.3849
Chili_GLEAN_107523	NA	162.449	95.3797	10.774	7.87833	0.976779	0.497774	0.67475	0	0.239052	0	1.1498	0	1.39388	2.64772	0	0	0
Chili_GLEAN_124287	Capana08g000051	162.364	148.686	127.73	139.175	47.9964	39.6806	59.4789	61.0821	61.3172	53.4681	84.4617	54.4109	28.4908	43.899	66.7825	118.148	82.5914
Chili_GLEAN_113292	Capana02g001868	162.362	107.931	63.4552	69.6965	32.8887	1.87919	1.57241	0	0	0.310209	22.9896	0.186737	16.1912	46.9183	45.6259	155.932	20.385
Chili_GLEAN_120973	Capana12g001196	162.127	157.76	130.242	98.4454	150.753	133.726	49.1143	53.6782	32.5044	37.8318	93.6113	68.5282	54.8642	31.2129	85.6228	129.174	91.6444
Chili_GLEAN_103143	Capana04g000256	162.125	172.604	99.0367	105.774	32.8615	30.1644	33.5429	22.0325	39.9885	32.6705	59.1399	28.9468	36.5648	51.306	74.1259	136.966	79.7374
Chili_GLEAN_116571	Capana07g002457	162.092	179.3	188.483	162.837	230.507	137.103	160.118	86.9428	122.189	97.0492	202.608	156.998	266.698	64.7693	110.412	132.007	91.4902
Chili_GLEAN_102581	Capana06g000679	162.046	248.393	156.087	163.395	27.416	34.02	39.6989	37.5783	49.7984	139.234	123.025	99.0425	44.1218	95.8182	178.968	148.962	193.283
Chili_GLEAN_126770	NA	161.899	2409.24	1724.91	1241.93	44.4925	3.47704	3.26844	0.151598	0.17764	0	115.897	2.38186	225.325	300.671	110.126	0	105.932
Chili_GLEAN_119784	NA	161.895	362.559	279.286	216.869	383.357	171.397	499.964	312.093	706.5	209.925	313.191	161.088	803.892	468.598	260.039	133.999	131.081
Chili_GLEAN_132867	Capana06g000862	161.8	123.56	54.4907	110.966	61.2785	41.2255	44.9144	33.0445	35.1855	33.61	38.5798	15.7176	166.274	131.515	303.834	225.608	348.049
Chili_GLEAN_114572	Capana02g002577	161.543	114.308	119.22	100.012	58.9909	103.37	427.933	13.0195	46.9033	111.281	180.265	40.242	26.1615	68.5201	615.64	6.07239	305.654
Chili_GLEAN_122703	Capana07g001940	161.164	228.92	244.929	234.823	90.2466	129.459	274.395	440.304	587.435	424.34	213.467	696.576	31.1011	71.3728	2.79613	0.802464	0
Chili_GLEAN_132370	Capana10g000466	161.098	140.98	63.4252	131.793	38.3782	6.61018	4.42485	30.6556	32.0232	46.8634	10.1196	20.0515	82.5577	52.2432	58.064	252.117	113.731
Chili_GLEAN_137923	Capana04g002019	161.063	101.646	85.7553	88.8596	33.1001	27.7231	32.313	41.537	38.9712	22.0772	56.0637	21.4299	12.7534	33.7239	58.1552	27.2566	51.0231
Chili_GLEAN_122721	Capana12g001353	160.951	149.629	227.243	163.962	86.9253	137.805	366.283	233.316	424.564	442.589	248.826	357.997	44.2909	62.2948	379.647	140.549	206.118
Chili_GLEAN_108911	NA	160.857	67.5836	141.76	97.5024	106.557	153.107	270.472	89.5321	273.114	192.256	332.823	227.972	57.0686	91.7519	95.1328	1586.54	184.38
Chili_GLEAN_102062	Capana00g001503	160.453	265.103	111.312	158.435	18.7705	37.9707	21.8053	33.5323	10.0723	7.7467	50.5544	42.204	142.684	159.04	147.098	668.677	146.149
Chili_GLEAN_112020	Capana03g001487	160.258	20.4813	2.33084	2.14743	11.0591	5.21314	0.503318	0.821748	0.481454	0	0.720445	0.119546	202.557	38.0897	87.3819	6.24597	2.2119
Chili_GLEAN_127109	Capana06g001203	160.241	143.29	140.913	146.135	64.1629	83.2512	149.108	184.264	195.759	168.47	138.135	179.525	82.3785	172.745	183.218	87.3759	194.947
Chili_GLEAN_112386	Capana03g000994	159.973	110.729	53.9938	64.616	36.8324	17.3623	24.096	14.2768	36.114	20.0445	42.0065	21.3631	31.9199	13.3252	22.0669	43.6359	25.3753
Chili_GLEAN_109976	Capana00g002842	159.856	147.528	82.1317	107.156	72.581	46.5269	21.3297	13.5791	19.3254	6.67969	41.517	9.21882	10.2497	11.5808	48.0398	47.9783	66.0249
Chili_GLEAN_133585	Capana00g004435	159.835	156.389	234.229	236.608	47.063	34.2952	82.7612	28.6137	64.7392	53.4077	133.008	29.8779	28.8968	55.4746	98.4088	106.751	190.548
Chili_GLEAN_118573	Capana06g000979	159.438	190.537	138.419	234.372	52.8365	61.8963	61.7373	35.8783	34.5411	24.3431	117.129	78.2191	221.235	240.208	95.1932	282.655	182.084
Chili_GLEAN_105510	NA	159.401	397.277	273.07	373.978	66.8565	83.5969	128.955	158.117	190.608	151.823	186.225	163.554	69.6372	202.535	301.217	93.7991	528.843
Chili_GLEAN_127462	Capana08g001175	159.385	192.066	144.152	150.5	74.7708	69.7522	97.0275	72.695	124.898	157.678	116.816	130.183	124.371	178.474	122.348	194.183	120.086
Chili_GLEAN_138147	Capana00g004749	159.142	155.245	340.309	215.49	142.362	131.151	221.319	147.723	223.694	112.824	186.033	152.127	99.7141	122.129	187.129	263.81	158.205
Chili_GLEAN_133809	Capana02g003372	159.081	150.863	142.122	100.434	85.9474	51.2416	98.8084	32.7001	34.0599	15.9809	150.717	32.3487	59.1976	48.6955	113.086	213.18	149.437
Chili_GLEAN_129799	Capana04g000783	158.887	132.32	93.9561	156.693	129.726	33.5844	25.1244	48.4476	108.457	96.1167	31.6457	78.2804	845.86	638.05	135.861	138.619	148.721
Chili_GLEAN_117091	Capana01g000654	158.881	129.233	37.8381	49.2799	24.0794	24.4477	35.6946	110.867	82.2153	73.3225	36.1748	102.034	49.8395	152.598	74.9736	111.182	65.0164
Chili_GLEAN_115017	Capana06g000226	158.029	151.779	216.704	194.631	138.083	128.724	246.271	129.991	127.199	109.132	230.719	145.76	121.379	68.8611	64.8485	247.381	96.7147
Chili_GLEAN_119968	NA	157.992	198.25	220.699	164.429	34.9472	27.8392	87.0657	21.7201	43.2363	46.5461	49.9496	78.2716	116.906	60.025	92.7045	184.248	77.3415
Chili_GLEAN_122144	NA	157.939	288.672	281.278	319.804	132.945	95.6965	155.896	83.2993	254.189	252.196	302.264	251.453	31.619	48.1105	64.968	134.219	174.391
Chili_GLEAN_101464	Capana10g001248	157.551	87.8631	212.287	55.8481	34.8456	7.03962	6.39529	0.515198	1.8111	6.64041	23.5737	12.3917	245.503	435.034	899.941	0	371.651
Chili_GLEAN_130615	NA	157.28	233.188	451.005	332.52	331.354	290.938	529.093	248.769	507.617	484.07	378.723	474.844	193.021	375.751	230.928	297.412	314.025
Chili_GLEAN_135015	Capana10g000527	157.158	150.171	190.98	167.043	55.753	65.486	136.689	31.7689	29.0082	23.6778	164.191	20.2227	50.5035	77.4642	217.863	13.5115	272.794
Chili_GLEAN_137995	Capana05g001197	157.153	163.643	163.297	164.442	76.8816	79.1864	116.836	49.3063	100.348	87.7273	132.303	86.1647	42.2009	45.4462	122.381	126.857	158.358
Chili_GLEAN_117058	Capana08g001645	157.115	179.388	187.848	194.842	105.156	143.489	153.11	184.127	243.245	315.655	151.807	428.377	74.9087	84.1414	143.603	300.308	260.277
Chili_GLEAN_133497	Capana03g000109	156.917	150.278	132.086	125.354	71.5565	73.8214	156.452	123.477	182.914	223.337	114.671	188.92	74.564	125.534	165.811	192.79	140.45
Chili_GLEAN_108062	Capana06g000214	156.88	186.293	164.449	203.667	99.1384	105.778	122.921	70.3416	103.121	30.5251	170.952	50.0091	75.5471	48.4414	198.325	98.7745	161.432
Chili_GLEAN_107474	Capana03g000227	156.719	178.09	150.978	154.241	100.015	130.088	24.2794	47.5462	11.9539	0.645698	251.523	4.31094	1180.14	321.609	102.08	0	66.4909
Chili_GLEAN_112766	Capana02g002914	156.592	158.017	173.859	127.492	50.8248	32.0345	15.9017	1.87226	2.81684	0.849079	46.2502	0.699428	19.5346	5.28965	14.5265	88.473	59.5043
Chili_GLEAN_108383	Capana03g000205	156.511	216.111	206.614	250.177	100.863	99.7755	166.786	125.075	316.517	272.158	164.37	238.625	127.74	124.277	347.506	294.505	404.412
Chili_GLEAN_107509	NA	156.339	125.839	113.677	135.492	73.5254	73.246	78.8256	65.8834	88.4472	83.2614	118.687	90.2969	147.164	156.333	251.613	188.523	203.539
Chili_GLEAN_130121	Capana05g001504	156.229	141.338	148.131	154.056	55.3997	72.186	70.9782	59.3382	87.1069	79.3671	91.4258	89.7225	41.1435	49.8627	111.826	96.1708	153.163
Chili_GLEAN_138181	Capana00g004783	156.139	208.689	226.026	237.743	138.422	103.991	167.602	137.351	234.937	191.515	158.033	202.138	98.9003	134.84	167.034	181.773	258.758
Chili_GLEAN_121854	Capana08g002493	155.94	48.5297	1.2853	2.59726	0.788098	1.81106	0.746044	71.7976	30.4968	4.09349	1.04881	22.7035	1.15031	3.52866	9.94836	3.04543	0.717192
Chili_GLEAN_137291	Capana11g001368	155.846	269.061	219.789	226.747	16.1318	0.462622	2.78711	1.5405	1.59684	1.03096	19.4129	1.24122	13.3281	13.057	4.1767	0	5.03968
Chili_GLEAN_138006	Capana05g002131	155.683	176.604	195.142	178.964	165.876	220.64	231.471	127.042	153.158	260.617	184.514	217.33	670.192	179.463	150.887	157.366	127.85
Chili_GLEAN_113341	Capana07g000645	155.627	171.109	60.0488	91.0735	26.0947	18.5953	16.67	3.17096	6.04584	6.10464	36.0532	6.31755	34.5745	11.3314	26.7774	19.723	30.293
Chili_GLEAN_112308	Capana06g001173	155.546	118.79	88.6098	105.429	98.2177	91.4855	84.438	96.64	114.709	95.0164	118.912	112.406	61.7162	45.6129	33.612	105.463	67.6298
Chili_GLEAN_124436	Capana12g000150	155.419	120.949	120.352	120.531	104.958	119.628	222.631	259.121	238.466	200.579	202.219	235.242	127.938	88.5767	167.289	150.543	107.081
Chili_GLEAN_123478	Capana02g001258	155.125	160.887	52.6278	54.0647	14.7884	16.346	28.783	17.179	29.0767	26.4277	34.8575	27.9477	83.8812	38.4891	77.3932	26.537	29.6339
Chili_GLEAN_131278	Capana12g001934	155.124	150.966	261.067	192.21	139.295	144.413	183.25	100.08	141.668	127.028	192.21	223.879	206.123	169.077	149.83	519.614	206.803
Chili_GLEAN_118589	Capana06g000995	154.99	158.602	135.368	124.759	91.1458	74.9984	97.9432	33.9972	35.035	35.0254	125.874	58.2662	257.79	159.57	105.917	68.9831	78.022
Chili_GLEAN_121293	Capana03g001528	154.669	156.339	173.101	178.401	64.4143	42.1638	71.88	42.9317	49.2552	49.4372	147.658	44.3786	73.5625	90.9227	113.899	169.987	213.054
Chili_GLEAN_101714	Capana07g000993	154.656	77.3516	61.5754	69.8968	100.888	16.4112	4.74159	0.716797	0.139988	3.75328	80.1998	4.06685	124.353	48.2554	7.38665	69.7121	16.625
Chili_GLEAN_114373	Capana08g001294	154.533	139.226	101.875	136.429	103.115	53.8028	62.4382	80.1991	152.333	68.0643	99.8009	84.9433	70.7626	85.151	114.493	85.555	112.05
Chili_GLEAN_132876	Capana06g000871	154.52	121.421	37.0587	60.6852	31.9303	21.6787	7.55662	17.2632	13.3509	4.78388	17.1818	12.7245	4.47606	8.41336	18.8383	20.626	16.9761
Chili_GLEAN_122861	Capana04g001287	154.483	870.438	1712.52	3473.76	926.859	747.8	177.964	372.7	290.297	79.8286	1500.88	247.763	136.972	403.469	1152.29	1279.81	922.387
Chili_GLEAN_103684	NA	154.409	178.852	175.292	154.885	159.143	115.137	193.304	95.6939	172.921	119.421	185.891	134.055	122.463	56.0492	97.0004	101.303	69.8976
Chili_GLEAN_132729	Capana05g000818	154.392	169.168	62.6596	138.773	59.7528	30.9307	17.8416	0.404572	1.73826	0.521456	71.0746	0.313901	51.032	24.8608	33.9977	156.524	50.5291
Chili_GLEAN_130614	Capana03g004214	154.344	417.303	284.843	342.668	162.494	140.96	206.164	120.556	120.941	115.045	218.185	243.038	347.676	428.848	520.759	224.238	677.293
Chili_GLEAN_139659	Capana03g000611	154.125	131.608	39.0664	71.4407	4.89061	1.97603	3.02344	1.7354	3.05027	1.02519	2.70483	0.336618	169.749	103.984	167.719	2.8798	51.0716
Chili_GLEAN_124484	NA	154.016	397.952	136.673	210.941	69.7612	14.7717	26.1329	0.720713	1.68904	0	79.4345	1.25818	257.577	258.471	79.6521	125.706	323.195
Chili_GLEAN_127584	NA	153.994	248.336	245.586	292.313	248.023	169.861	400.603	43.7619	51.5156	18.1302	370.788	34.0323	98.1482	375.19	298.538	73.7915	229.291
Chili_GLEAN_138469	Capana06g000387	153.88	151.547	209.19	189.655	78.1842	137.766	141.254	271.004	321.789	31.1151	61.9847	79.6726	31.3584	39.5916	184.596	51.2545	114.11
Chili_GLEAN_136736	Capana01g002946	153.512	261.146	114.662	253.487	34.9138	10.6389	15.345	19.5728	24.2758	2.44513	22.3871	4.06523	124.52	109.108	336.535	67.651	139.929
Chili_GLEAN_103542	Capana07g000227	153.458	101.268	15.2122	32.9889	25.8246	16.1508	5.80908	31.7377	30.6778	32.829	11.6312	81.7791	108.846	56.7182	81.1518	58.2951	209.616
Chili_GLEAN_134807	NA	153.397	205.508	69.8152	128.713	28.9362	19.7405	8.12127	14.1863	15.5534	9.91183	25.6841	11.3611	58.9097	129.467	56.6389	109.233	56.1816
Chili_GLEAN_103656	Capana10g002360	153.346	9.73193	0.65075	2.44813	2.18211	1.46946	0.73774	18.5189	18.1716	0.87326	0.905138	10.5135	1.26609	1.1166	5.21675	1.28492	0.162105
Chili_GLEAN_110012	Capana06g000591	153.245	197.987	226.173	198.144	229.778	117.143	152.891	96.0973	259.63	97.0323	173.277	85.5783	170.945	47.6088	157.117	175.562	138.025
Chili_GLEAN_120552	Capana02g002720	153.099	110.353	54.2744	42.2791	40.1451	27.5688	6.35146	15.4466	9.61962	3.8113	26.3543	5.09144	64.6632	76.9629	6.84017	7.4901	8.2574
Chili_GLEAN_129215	NA	153.097	277.764	165.461	228.693	44.3555	29.0903	63.3481	165.795	78.5831	128.396	47.2231	133.768	242.811	196.576	137.105	368.042	202.978
Chili_GLEAN_122919	Capana12g002824	152.909	201.249	196.575	174.269	56.1419	46.1422	140.961	43.5902	39.0469	15.5197	197.009	37.5868	57.3975	117.336	223.213	159.668	212.453
Chili_GLEAN_119937	Capana08g001938	152.818	197.348	207.045	200.403	164.53	176.759	124.486	117.106	161.157	96.6562	151.251	111.84	140.068	49.8759	218.244	152.942	182.637
Chili_GLEAN_133770	Capana12g001887	152.798	135.822	155.524	153.183	101.584	93.8661	92.8075	118.12	111.229	103.399	121.377	109.488	43.4644	66.7076	216.796	78.9515	157.426
Chili_GLEAN_102626	Capana00g001695	152.716	166.874	135.916	179.101	60.9134	41.2829	84.3185	74.2717	116.17	87.3583	104.118	90.3155	24.7399	52.4594	88.6067	167.82	143.678
Chili_GLEAN_126728	NA	152.475	216.161	214.057	247	70.1882	75.477	44.1222	46.3471	55.55	71.9405	114.636	68.4266	38.9743	65.0974	251.562	136.178	282.582
Chili_GLEAN_123952	Capana02g001693	152.426	109.231	94.4035	90.92	32.3929	30.9771	63.3072	92.0767	37.7168	35.1264	102.484	37.9828	29.8258	33.389	24.6557	43.7889	49.5082
Chili_GLEAN_121362	Capana00g003516	152.284	139.163	256.562	186.12	160.51	97.2803	130.239	132.73	134.098	40.5522	166.617	57.0245	47.447	63.1118	340.626	136.403	311.47
Chili_GLEAN_141986	NA	152.155	133.356	92.6342	92.8674	50.6328	27.354	58.9713	50.0085	66.9703	57.9044	82.3185	37.7348	41.3023	75.3986	107.024	51.5895	98.2195
Chili_GLEAN_138492	NA	152.097	285.373	160.217	264.409	90.7202	52.6862	138.666	35.8309	37.9807	10.2544	111.07	10.0823	25.646	25.5369	23.5176	80.6597	50.9514
Chili_GLEAN_115786	Capana10g002369	152.029	191.406	291.207	288.51	160.347	158.115	317.402	255.268	349.74	297.736	265.319	258.047	179.774	238.007	107.332	377.094	182.635
Chili_GLEAN_137492	NA	151.785	235.375	51.6657	152.065	117.104	82.5277	39.6247	256.4	264.723	734.11	43.0854	878.596	456.052	383.676	195.54	325.387	373.668
Chili_GLEAN_105687	NA	151.372	172.417	323.289	219.356	139.121	224.514	383.681	411.237	303.176	474.377	354.365	557.777	257.29	340.84	304.233	492.889	345.16
Chili_GLEAN_120110	Capana04g000492	151.296	113.182	57.3268	63.8517	42.3458	38.7282	13.876	27.4881	15.721	7.81536	49.4797	14.9022	14.3323	28.3359	27.4124	16.0372	46.6289
Chili_GLEAN_122945	Capana04g001049	151.261	163.348	151.376	168.564	143.915	133.842	103.428	155.956	158.564	81.6182	145.015	118.448	126.625	127.343	129.873	145.217	133.174
Chili_GLEAN_131027	Capana07g000750	151.21	211.192	65.3706	136.533	114.375	102.233	65.6563	139.25	20.8302	50.8136	34.9528	159.17	349.606	185.908	353.646	81.3605	854.185
Chili_GLEAN_133881	Capana02g003444	150.66	202.063	237.75	223.858	149.975	119.053	155.103	112.77	211.378	201.835	246.191	326.487	184.923	105.873	150.662	277.452	161.389
Chili_GLEAN_116311	Capana08g001876	150.612	188.144	272.822	215.591	145.546	118.742	142.117	61.5184	100.169	55.4844	185.836	132.001	64.5047	40.4326	155.758	397.669	132.307
Chili_GLEAN_112721	Capana06g001897	150.211	124.054	109.898	134.502	58.9444	53.6875	75.6598	102.778	139.092	112.932	89.1208	138.148	45.3106	64.1304	46.7621	171.298	89.9359
Chili_GLEAN_101297	Capana00g001195	150.104	165.415	731.944	2485.45	401.922	133.399	54.3364	148.96	81.8782	79.8334	76.1032	148.853	77.1927	74.4863	60.3037	233.253	36.8232
Chili_GLEAN_110575	Capana00g002925	149.947	148.401	137.264	132.249	85.3058	81.5332	81.5218	71.7836	105.097	63.445	114.522	70.2277	61.9048	46.9104	106.131	155.12	124.327
Chili_GLEAN_115507	Capana00g003194	149.812	67.1309	60.8755	43.5988	44.9276	62.7075	321.819	23.7665	22.83	33.4411	166.395	11.701	41.3035	37.6282	70.9368	28.1461	50.2491
Chili_GLEAN_106012	Capana03g004641	149.797	212.346	138.367	225.115	71.5199	40.0987	138.57	189.985	122.35	89.1291	107.328	83.5506	232.162	353.126	320.375	368.869	221.553
Chili_GLEAN_121597	Capana09g001761	149.609	97.5283	92.8599	58.108	1.44158	0.291232	1.5596	0	0	0	1.89355	0.23152	11.919	1.68609	4.99128	0	1.60638
Chili_GLEAN_105304	Capana01g003442	149.448	226.762	241.987	223.435	234.283	142.835	201.107	82.0259	197.419	91.1297	249.962	175.647	140.343	89.0927	132.023	209.632	147.087
Chili_GLEAN_122904	NA	148.668	147.756	177.766	177.831	88.2709	70.174	183.945	114.533	150.464	92.652	147.193	127.767	25.237	42.8869	84.846	142.929	130.818
Chili_GLEAN_110261	Capana00g002861	148.617	130.922	65.0065	78.6632	32.1882	23.0067	39.163	10.7016	22.2556	33.6448	51.3434	16.1015	55.6372	41.471	102.981	76.0061	75.4137
Chili_GLEAN_113679	Capana02g003190	148.514	141.439	188.884	175.78	69.6955	94.0137	217.607	116.438	121.638	123.341	128.008	114.436	73.4224	112.692	67.0311	227.953	113.886
Chili_GLEAN_110171	Capana05g000416	148.416	197.126	186.571	253.864	209.762	110.039	78.003	73.568	120.272	54.4942	106.395	84.5887	177.023	69.8675	191.894	143.914	115.474
Chili_GLEAN_132444	Capana03g003631	148.36	138.7	215.379	180.633	136.88	96.1401	184.97	121.478	118.137	54.1618	207.333	113.681	31.2715	48.6796	150.276	200.998	196.635
Chili_GLEAN_111360	Capana02g002887	148.36	119.576	181.342	150.265	47.4167	31.1303	90.6084	27.4548	5.94006	19.081	64.9064	22.9724	7.45056	25.2854	432.761	37.0889	255.124
Chili_GLEAN_121517	Capana08g000951	147.708	139.947	57.9028	83.2756	28.3233	20.2571	27.6441	19.0571	9.61772	26.3565	39.3236	28.7671	80.0287	168.122	247.87	47.2015	119.962
Chili_GLEAN_125741	Capana10g002245	147.687	130.107	109.655	126.511	46.6032	36.9449	44.4605	37.5024	47.5655	33.8088	83.0336	48.1417	16.536	22.6939	76.2737	161.152	112.061
Chili_GLEAN_117605	Capana06g000919	147.238	163.499	375.745	345.047	76.1514	29.7902	59.5001	24.7626	47.9468	27.9057	257.865	19.1101	8.14284	87.0537	151.649	8.26393	233.822
Chili_GLEAN_107069	NA	147.194	65.2177	7.44669	8.48718	8.05697	0.521856	0	0	0.208847	0	0.297635	0	74.4393	6.16848	12.422	6.08427	4.02985
Chili_GLEAN_102325	NA	147.17	128.716	80.5006	75.837	23.2047	22.6166	48.6022	77.2069	87.4243	66.993	57.7208	87.7129	36.082	139.735	134.423	53.0219	85.3424
Chili_GLEAN_104487	NA	147.122	163.154	149.857	166.338	121.599	94.4962	131.39	118.047	208.324	157.991	135.176	144.124	46.8297	52.8895	130.717	80.7317	123.124
Chili_GLEAN_134003	Capana08g000542	146.884	133.994	123.462	114.736	106.421	93.9506	72.5129	78.603	119.725	53.8534	115.579	64.8364	182.002	83.4712	64.9123	160.314	79.5268
Chili_GLEAN_131841	Capana08g002681	146.515	132.529	155.518	113.514	58.3311	85.8842	295.657	44.9374	69.2852	89.7044	124.553	71.3246	35.1711	25.4264	44.5485	50.2389	37.7479
Chili_GLEAN_139052	NA	146.462	169.781	136.576	186.738	68.269	80.4528	86.0142	79.1343	104.687	97.4433	119.879	96.8497	88.1335	81.8447	113.309	148.906	238.533
Chili_GLEAN_107735	NA	146.384	195.825	153.777	221.624	79.9142	66.1753	110.036	26.4194	23.8229	9.67692	185.817	22.9406	61.7249	64.6192	46.3621	34.5692	259.452
Chili_GLEAN_131299	Capana12g001526	145.844	161.084	147.221	156.266	63.4782	82.1631	110.344	90.5131	109.53	112.168	128.809	90.8867	29.616	72.2829	224.298	72.4184	227.075
Chili_GLEAN_128577	NA	145.349	139.678	61.7561	68.3909	32.1347	26.6551	28.331	17.5854	29.0361	34.2565	82.8942	15.1947	98.4463	196.335	25.7861	171.681	162.659
Chili_GLEAN_127216	Capana02g003556	145.171	120.412	80.9467	99.5415	17.1699	17.9688	12.9097	11.0306	13.1114	12.8877	28.7836	13.6689	42.7923	50.3617	63.1466	95.4922	68.9514
Chili_GLEAN_120498	NA	145.127	163.37	322.69	258.756	165.24	157.33	257.922	155.853	262.683	246.76	261.324	249.606	366.576	160.926	166.81	246.54	214.285
Chili_GLEAN_107291	NA	144.91	222.56	212.496	227.033	168.763	104.823	163.083	67.4206	88.1643	69.5951	216.111	88.2525	206.56	163.493	123.563	160.529	177.426
Chili_GLEAN_125325	NA	144.829	57.1556	13.9347	21.9563	19.7221	22.0977	9.47849	34.2183	32.8841	105.538	48.3816	62.7635	25.8019	34.3127	31.5164	15.3205	39.4456
Chili_GLEAN_130424	Capana04g002375	144.802	162.583	136.602	134.234	82.125	89.9164	71.1365	77.7666	84.6001	62.8036	92.1135	79.9324	15.5068	27.2224	54.7451	83.4812	69.0035
Chili_GLEAN_131911	Capana07g002128	144.753	135.581	230.737	228.614	119.988	124.963	231.087	139.17	169.767	204.214	274.455	145.358	127.534	169.527	122.621	189.578	181.194
Chili_GLEAN_100641	NA	144.626	293.239	217.683	1149.78	322.604	21.2017	44.0978	44.998	72.4249	20.7493	65.2977	123.701	37.2417	23.8371	35.8422	28.6915	38.7031
Chili_GLEAN_102245	Capana05g000082	144.484	118.462	130.973	167.657	58.0927	55.8259	99.5181	38.3133	61.6736	38.159	111.133	39.8157	30.3472	36.5738	174.598	67.0465	119.337
Chili_GLEAN_123011	Capana04g000659	144.215	144.235	248.973	167.326	127.042	88.6717	250.6	85.3177	251.37	158.453	251.149	161.136	83.1988	59.8984	159.377	241.668	139.024
Chili_GLEAN_111700	Capana08g002127	144.214	100.888	56.1064	98.8652	67.1452	67.8055	42.3748	99.7773	68.2635	75.4657	48.6726	33.2683	105.261	153.153	3.35051	13.8962	26.4918
Chili_GLEAN_132968	NA	144.204	84.4057	4.58852	6.63131	4.2114	1.53243	0.139883	0.0356847	0.0836292	0	0.500569	0	31.846	3.81851	9.84887	8.71753	7.18473
Chili_GLEAN_106320	NA	144.074	146.903	239.168	207.19	47.1756	26.24	59.6548	11.16	10.9966	9.23528	87.4224	9.5444	26.3055	46.847	50.8101	171.274	136.907
Chili_GLEAN_108493	Capana01g003555	144.053	132.609	191.015	145.524	165.534	178.761	291.165	118.134	229.826	270.62	197.728	216.052	99.2075	64.1579	119.796	109.231	94.8221
Chili_GLEAN_114912	Capana08g001312	144.052	86.2121	81.5873	56.0463	51.3027	71.1539	75.3971	143.857	182.972	266.56	136.06	271.346	26.3192	33.2112	79.1795	42.8756	71.4222
Chili_GLEAN_116359	Capana02g000339	143.909	107.477	62.0679	70.0216	75.54	50.1336	24.4068	8.08655	14.7696	2.7525	49.718	5.69982	54.952	52.2095	50.1686	97.9302	69.8984
Chili_GLEAN_122908	Capana12g002813	143.864	212.759	129.796	157.907	65.6708	91.6444	120.856	162.094	211.843	188.316	170.39	148.26	121.262	118.004	195.22	166.456	154.77
Chili_GLEAN_122300	Capana04g000288	143.776	86.5983	74.214	53.3536	14.4433	14.58	41.2815	26.7819	57.7185	61.4062	36.4537	60.6681	27.8217	20.58	58.7448	64.798	45.5476
Chili_GLEAN_110042	Capana05g000210	143.523	184.939	162.289	238.692	75.3463	198.527	441.354	434.482	483.729	434.137	261.771	396.474	103.149	191.439	221.67	119.268	273.364
Chili_GLEAN_121835	NA	143.489	191.006	136.46	130.531	58.341	53.4249	155.44	48.8124	86.8695	37.9155	62.0803	34.1106	31.9409	174.098	923.09	196.449	485.529
Chili_GLEAN_105564	NA	143.446	266.366	278.191	185.29	251.354	150.829	131.21	72.6064	166.255	47.328	187.213	89.1526	155.091	62.8101	217.67	200.744	212.289
Chili_GLEAN_118647	Capana12g001228	143.392	156.283	101.352	120.368	53.1378	77.2796	93.1608	183.853	217.728	176.336	88.619	98.7153	552.129	648.499	150.775	81.8287	246.525
Chili_GLEAN_104295	Capana00g002117	143.228	144.037	185.509	147.205	107.732	194.445	339.355	171.819	258.23	165.556	186.376	158.031	44.8962	38.7661	152.761	93.5023	122.381
Chili_GLEAN_121014	Capana00g003508	143.185	137.798	137.061	94.958	55.2654	43.7838	66.9341	3.70101	15.8358	5.52916	116.867	15.3367	32.0068	77.5315	100.834	58.2057	47.6366
Chili_GLEAN_101422	NA	143.163	59.4374	320.303	905.737	153.387	25.9275	21.9087	45.8343	30.3613	30.5629	24.5556	14.8054	21.6313	26.1631	24.5873	148.183	38.9756
Chili_GLEAN_113494	Capana05g001097	143.153	157.776	212.044	213.064	97.7832	99.859	195.706	139.484	167.66	134.708	168.325	200.322	39.3505	83.2764	80.2235	108.011	185.036
Chili_GLEAN_121915	Capana11g000014	143.121	126.783	181.599	145.416	33.6529	37.4027	88.1057	7.90878	20.1701	16.2462	110.475	11.5732	41.0776	99.5026	181.344	8.37492	85.7159
Chili_GLEAN_118364	Capana07g002368	142.972	139.472	167.791	201.65	40.7667	27.1905	89.7392	59.5976	88.9815	73.7477	139.688	17.2377	16.3102	61.2741	369.096	163.647	353.112
Chili_GLEAN_134164	NA	142.934	154.346	71.473	135.544	67.0277	61.0466	33.8797	54.1551	70.7169	54.4755	54.2616	46.5144	32.3486	46.79	127.498	38.3724	113.173
Chili_GLEAN_127812	NA	142.925	206.845	6.18212	23.4321	186.103	28.5075	12.6891	3.31232	1.05854	0	57.0237	11.2144	5.69741	5.4235	11.1531	0	0
Chili_GLEAN_132483	Capana07g001733	142.902	131.421	190.759	129.377	71.579	89.3827	200.593	72.4542	144.177	120.652	175.8	86.9155	36.5498	71.5612	321.031	235.229	181.962
Chili_GLEAN_132811	NA	142.81	216.044	224.787	196.104	188.976	92.6568	240.396	58.618	181.798	69.2913	213.228	103.444	162.748	61.4294	154.537	158.031	160.183
Chili_GLEAN_105529	Capana09g000141	142.81	134.595	106.369	90.1137	112.972	95.229	275.108	43.3553	89.9996	84.2414	140.246	79.1756	48.3129	34.4274	128.308	41.7091	53.5088
Chili_GLEAN_106790	Capana02g001968	142.767	184.211	315.389	214.951	174.71	408.752	1443.4	214.854	102.304	17.7363	368.653	60.1405	25.4354	57.6594	126.87	86.3292	124.922
Chili_GLEAN_112794	Capana08g001470	142.733	126.783	97.3571	92.9193	9.32745	7.79581	31.0606	23.5154	43.5786	91.7922	25.4824	94.6717	3.76147	10.3583	31.5317	2.79489	37.2898
Chili_GLEAN_104984	NA	142.663	153.455	177.867	179.901	152.679	110.015	157.307	172.787	275.249	218.67	97.8321	122.56	429.882	232.35	131.624	139.335	201.998
Chili_GLEAN_117053	Capana08g001640	142.506	488.154	284.916	685.574	112.811	67.6159	113.734	18.4397	6.46997	2.31628	244.78	16.4895	52.4543	61.9204	51.2826	100.467	62.8138
Chili_GLEAN_119846	Capana10g002501	142.287	141.743	126.4	129.345	85.0554	91.142	83.6159	67.7435	111.532	96.9257	101.054	99.5894	36.4354	49.6332	127.058	166.794	151.418
Chili_GLEAN_117062	Capana08g001649	142.071	144.854	160.107	168.949	70.7314	77.3308	95.01	62.8285	68.7195	53.8766	119.124	74.9828	74.4915	63.6107	111.474	177.58	132.511
Chili_GLEAN_104351	Capana00g002133	141.979	176.176	177.566	184.911	98.6476	72.7981	85.1224	67.1191	125.663	105.009	107.88	98.8544	102.52	65.0061	110.409	110.191	124.081
Chili_GLEAN_131528	Capana11g001535	141.969	127.008	36.1449	70.2645	95.0819	33.8601	8.33583	8.69713	8.1753	1.29344	38.5917	3.44813	4.42031	2.53143	1.1419	4.68996	0.205803
Chili_GLEAN_109852	Capana08g001135	141.8	115.706	111.827	112.98	75.6452	66.2857	79.8788	44.7215	65.6676	74.6413	98.024	64.3396	85.4132	55.6798	57.4178	114.5	63.3306
Chili_GLEAN_101966	Capana00g001461	141.639	145.832	189.442	165.417	103.668	136.472	336.519	206.842	342.99	374.815	181.248	289.585	69.2383	85.5553	399.518	114.155	204.46
Chili_GLEAN_112430	NA	141.502	270.077	263.025	215.522	132.07	110.034	102.159	34.6584	82.6462	38.4574	146.473	39.8654	25.0907	46.8641	63.9673	115.81	115.142
Chili_GLEAN_105242	Capana08g001692	141.459	183.084	329.14	448.365	209.9	246.773	67.1906	103.681	46.916	21.0975	222.558	80.9517	361.777	488.185	307.222	56.2236	601.545
Chili_GLEAN_130808	Capana01g001496	141.293	141.532	176.428	141.578	62.6712	54.7251	195.491	120.841	165.153	64.2025	107.063	70.7293	17.5459	35.2451	123.313	81.1337	133.524
Chili_GLEAN_137146	Capana09g001951	140.942	223.278	410.916	571.337	273.726	354.452	740.738	349.353	478.727	657.06	620.476	585.118	186.005	344.014	343.304	236.005	474.192
Chili_GLEAN_140747	NA	140.706	143.508	82.7685	117.284	57.318	28.5566	49.9951	35.1108	50.7244	40.8306	61.3393	38.0688	34.3832	41.8887	92.5951	77.7924	175.93
Chili_GLEAN_105201	Capana01g000496	140.63	142.507	165.344	161.239	109.418	145.909	130.089	161.449	147.982	170.046	151.395	178.273	47.9509	55.9618	182.571	171.605	145.508
Chili_GLEAN_133525	Capana03g000137	140.615	125.951	121.397	123.571	46.9604	43.0482	59.0385	61.2119	108.872	89.1224	66.2906	81.8403	32.5296	48.3639	76.4774	128.151	109.766
Chili_GLEAN_128838	Capana05g001982	140.604	156.106	121.867	174.466	27.2767	41.6697	181.992	237.582	332.884	675.036	84.6225	519.651	83.2058	103.516	260.496	98.7359	249.974
Chili_GLEAN_138671	NA	140.485	131.442	239.337	232.503	109.786	129.38	157.372	168.303	232.803	245.746	214.534	228.684	207.603	154.313	122.697	157.346	144.714
Chili_GLEAN_111582	Capana02g002621	140.412	72.0629	309.144	146.475	92.6507	172.508	481.563	20.0191	22.2095	8.29374	255.142	11.2252	5.12816	11.3475	178.352	0.239283	142.487
Chili_GLEAN_134142	Capana09g001192	140.404	222.852	205.617	212.437	181.711	149.378	226.995	137.96	197.797	135.742	206.444	137.079	177.607	130.697	301.248	152.599	205.588
Chili_GLEAN_107698	Capana04g000551	140.37	110.634	47.0285	86.5735	12.4903	6.77497	20.5702	21.0452	46.3511	41.4335	27.0483	38.0217	15.9253	23.2892	75.2365	79.8703	66.8499
Chili_GLEAN_138787	NA	140.139	144.792	285.908	1118.62	269.986	55.3568	43.6159	88.7412	58.8296	46.4337	66.6189	87.8031	50.206	56.929	38.9091	99.5892	27.758
Chili_GLEAN_139169	Capana04g000885	140.135	167.059	140.132	148.209	113.977	83.173	102.957	39.7435	60.5198	31.9653	143.762	41.2699	42.8358	51.4497	74.2005	216.759	76.0203
Chili_GLEAN_120036	Capana03g001110	140.079	130.805	175.017	152.511	163.247	185.408	358.731	268.987	369.828	682.998	197.877	438.411	260.857	168.05	230.844	133.293	184.232
Chili_GLEAN_121774	Capana08g002008	140.042	88.7688	29.1841	21.3744	40.7497	82.5733	437.186	0.681605	0	1.0707	153.748	1.88401	4.47794	6.04796	28.8086	0.181781	17.246
Chili_GLEAN_135945	Capana08g000284	139.913	182.902	75.7618	112.98	36.4886	36.8665	90.3155	96.5176	103.697	65.2745	81.5812	79.7629	8.43242	32.3907	58.414	70.8884	86.6443
Chili_GLEAN_121264	Capana04g000081	139.907	172.705	165.758	164.307	135.888	164.277	77.3974	227.354	167.242	40.2219	139.859	94.8396	176.927	88.3324	64.1584	146.561	70.6639
Chili_GLEAN_132858	Capana06g000853	139.838	170.744	200.549	192.33	166.956	126.508	138.587	95.2543	172.491	158.591	161.37	194.516	171.91	87.6448	149.965	189.943	124.964
Chili_GLEAN_128379	Capana03g003735	139.684	159.455	120.576	139.397	70.6411	90.2242	106.653	84.5565	77.6481	93.4455	129.227	126.953	89.3859	115.288	194.749	133.607	219.231
Chili_GLEAN_120800	Capana03g001220	139.518	177.916	225.415	215.115	167.884	187.482	222.287	330.384	306.871	177.673	230.692	272.757	114.574	100.607	117.899	237.331	143.175
Chili_GLEAN_133434	Capana03g000046	139.507	134.905	104.68	129.309	61.2944	58.8427	46.072	59.454	85.6289	73.0654	80.0193	71.7696	42.749	45.7968	77.5571	64.2639	88.7393
Chili_GLEAN_115601	Capana11g002032	139.47	28.2046	2.49649	9.50687	50.2279	46.5161	10.0271	10.1657	2.01112	0.446683	24.7368	2.9962	84.6532	106.165	4.9688	0	2.55863
Chili_GLEAN_132238	Capana08g001774	138.982	121.069	71.7249	103.283	26.7904	37.1546	20.9871	27.8103	28.0994	17.3858	38.0099	12.7527	16.4194	35.3572	75.2494	83.4954	60.8538
Chili_GLEAN_136409	Capana05g002243	138.979	90.3623	40.0427	33.8901	10.8747	8.3538	21.542	17.1672	29.291	28.113	21.3916	23.8283	38.5444	46.3722	34.3984	45.1356	67.5462
Chili_GLEAN_124727	NA	138.554	161.289	0	1.00778	0.898276	0	0.566895	19.3787	0.338918	0.279596	0	5.04926	228.021	212.054	37.322	1.2342	10.2766
Chili_GLEAN_117666	Capana07g002274	138.394	161.184	174.442	164.227	108.913	92.6018	68.5337	39.9761	86.6181	57.6203	114.223	77.5817	78.561	33.688	91.9839	132.082	81.79
Chili_GLEAN_110908	Capana08g002714	138.369	189.983	200.905	251.228	49.7795	94.6065	177.422	36.7889	50.979	4.42694	108.29	15.4564	65.4675	137.632	139.343	495.865	788.09
Chili_GLEAN_104437	Capana12g001722	138.357	148.217	173.46	138.445	117.945	101.382	258.64	77.8723	121.801	178.575	173.421	152.852	103.285	52.3088	69.2631	135.446	55.9953
Chili_GLEAN_106737	Capana09g000123	137.998	122.633	145.497	121.28	127.349	128.247	136.547	147.407	143.408	133.78	145.106	141.459	118.837	135.366	189.984	212.651	151.373
Chili_GLEAN_112151	Capana05g000364	137.925	141.661	181.17	167.701	109.208	80.1373	96.3055	83.6169	123.107	154.995	161.949	141.835	91.1788	110.738	79.4347	203.691	114.624
Chili_GLEAN_133057	Capana08g002320	137.825	148.593	133.814	131.666	87.7797	84.9123	125.446	172.968	193.037	175.436	122.333	144.293	63.1019	78.9264	175.417	130.057	188.035
Chili_GLEAN_116070	Capana03g000302	137.538	150.201	0.763128	8.81778	2.46755	0.430805	0	0.353121	1.03445	0.170677	0.353816	0	29.1379	65.0974	3.48073	85.9825	4.27723
Chili_GLEAN_133533	Capana03g000145	137.523	77.6282	94.9224	89.9648	38.0939	56.0714	216.367	180.484	207.336	209.224	119.443	241.866	37.1984	69.0997	70.0364	111.021	69.0514
Chili_GLEAN_123476	NA	137.503	143.21	405.057	283.9	95.2731	217.973	952.445	758.224	1958.62	2293.79	272.229	1441.17	489.235	383.495	194.351	550.913	144.529
Chili_GLEAN_135776	Capana00g004640	137.424	172.238	214.605	217.98	96.4815	89.8311	130.008	116.465	133.91	109.478	125.452	120.733	75.3991	65.2369	97.2216	85.5711	85.1194
Chili_GLEAN_106242	Capana00g002436	137.188	130.127	181.407	144.207	58.8854	42.5449	79.1304	43.3943	174.737	41.8426	71.1426	34.6797	55.7172	47.019	61.2906	119.187	86.3481
Chili_GLEAN_117260	Capana11g002234	137.162	265.269	41.7899	132.58	8.89721	2.4734	3.45536	7.7129	0.645559	0.372795	21.6386	2.18	65.149	177.85	289.032	232.147	387.634
Chili_GLEAN_104783	Capana00g002239	136.672	148.788	204.289	172.282	86.4387	75.6714	143.947	148.505	204.565	173.783	176.456	123.254	53.0188	86.2962	170.51	210.321	291.989
Chili_GLEAN_116539	Capana08g001568	136.652	157.433	117.602	121.877	76.8684	104.347	100.289	100.698	106.077	113.621	106.841	159.745	40.807	50.8889	182.09	131.596	163.725
Chili_GLEAN_133986	Capana11g001296	136.514	165.71	165.701	160.235	233.198	177.047	211.42	320.934	366.129	320.561	205.567	381.307	265.061	190.971	58.6555	181.345	109.208
Chili_GLEAN_127262	Capana02g003602	136.509	138.974	161.948	199.502	97.0517	89.5475	147.814	132.499	278.449	201.911	173.676	141.06	76.6248	86.4368	147.409	112.707	216
Chili_GLEAN_136118	Capana07g000433	136.487	151.881	241.915	218.19	130.132	107.541	158.578	119.514	152.815	120.621	258.007	95.2373	230.479	347.087	158.244	273.121	242.839
Chili_GLEAN_133464	Capana03g000076	136.421	84.4395	55.6541	67.6186	40.8471	32.6748	33.1693	48.9301	66.8194	21.1604	44.8794	25.2618	13.0516	35.3722	107.362	55.2394	123.783
Chili_GLEAN_101256	Capana07g000537	136.377	130.506	193.006	182.383	106.014	140.672	129.381	110.304	107.813	79.2714	130.831	86.2466	106.399	104.592	323.342	174.399	239.65
Chili_GLEAN_111224	Capana06g000954	136.348	145.783	167.22	136.618	79.9896	121.908	298.058	200.188	302.46	471.82	196.899	375.958	53.5538	102.893	172.778	132.699	236.199
Chili_GLEAN_129517	Capana08g002729	136.272	147.003	166.431	151.499	77.1186	103.918	263.067	110.901	152.043	222.38	142.398	135.288	124.276	112.079	322.824	215.363	220.977
Chili_GLEAN_104944	Capana03g003780	136.255	124.426	185.07	164.885	117.954	89.2132	149.178	66.8612	142.741	61.0918	152.707	54.5769	36.9699	35.1278	49.901	142.457	100.389
Chili_GLEAN_126098	Capana02g001236	136.236	186.14	181.489	205.866	95.1742	90.4983	185.607	68.2528	138.964	80.947	167.195	108.409	62.9994	60.0242	83.4343	122.107	131.74
Chili_GLEAN_111875	Capana06g000608	136.138	113.483	197.75	182.327	192.141	163.84	195.098	155.635	221.614	141.428	193.446	135.276	256.13	126.882	162.29	177.864	144.572
Chili_GLEAN_117870	Capana01g001116	135.908	126.182	110.423	115.291	73.5699	74.6431	75.5942	107.787	97.5025	65.9401	99.534	63.0421	63.1287	90.9866	97.9752	109.64	118.809
Chili_GLEAN_105759	Capana08g001008	135.834	50.3541	10.0768	18.7224	38.203	58.2511	11.7502	95.3875	102.407	80.3611	29.2332	29.7692	74.92	18.7725	129.408	13.9277	201.244
Chili_GLEAN_109598	Capana04g000601	135.825	131.017	36.246	148.108	76.6199	15.7461	6.32426	13.5789	6.38037	65.5025	29.7708	552.419	137.153	105.905	6.90726	303.843	325.987
Chili_GLEAN_106784	Capana02g001962	135.781	146.296	102.303	117.199	37.4494	35.3908	68.7818	50.0215	80.9241	56.888	72.7519	25.9858	7.18656	28.057	35.0527	162.302	83.9539
Chili_GLEAN_121223	Capana04g000040	135.709	122.935	297.244	185.279	188.986	336.114	821.264	501.812	931.451	686.859	312.126	448.31	91.5444	68.9802	86.0447	195.191	46.8839
Chili_GLEAN_125736	Capana10g002250	135.639	156.353	169.985	176.522	82.8077	80.0194	92.5328	90.3695	128.984	140.75	128.702	143.678	100.01	82.7471	156.057	126.191	151.268
Chili_GLEAN_111229	Capana06g000949	135.564	91.5866	26.0584	60.7988	15.9705	20.5912	35.0469	8.17075	6.71632	11.8478	39.3151	12.206	162.705	332.25	50.3053	77.9274	496.522
Chili_GLEAN_118203	Capana01g001018	135.551	143.14	139.545	142.811	155.596	72.6757	134.638	62.3732	140.219	61.4902	96.9101	24.4637	73.0733	47.8883	131.811	64.9266	107.686
Chili_GLEAN_103939	Capana09g002114	135.401	142.168	142.801	151.272	43.8636	32.7512	81.485	10.0882	6.28391	6.8778	63.7874	13.7184	6.80906	17.7763	33.7494	36.3075	44.7622
Chili_GLEAN_137162	Capana09g001935	135.283	183.397	256.293	225.312	197.805	158.58	165.858	169.705	206.243	139.829	162.492	200.907	47.8282	59.4443	195.416	199.077	256.7
Chili_GLEAN_105853	Capana03g000729	135.18	114.972	33.4709	54.1667	5.39249	2.88088	0.374348	2.01413	5.61545	0.704954	9.32497	2.02077	18.1053	22.4429	146.711	87.5755	161.446
Chili_GLEAN_133662	Capana12g002522	135.079	132.34	105.186	102.757	45.7661	49.7838	73.8926	86.5332	84.9985	114.805	91.535	86.4164	41.9752	69.8874	190.057	64.9239	154.761
Chili_GLEAN_136633	Capana00g004723	134.827	168.343	248.362	155.91	181.388	114.561	289.04	185.885	172.052	73.6506	206.351	233.227	145.367	123.907	83.3807	357.666	94.2098
Chili_GLEAN_116092	Capana03g000324	134.794	178.822	101.312	146.577	59.1864	58.0578	76.9088	67.7289	113.82	75.8638	87.2307	77.3098	43.1721	57.3036	116.113	112.672	133.596
Chili_GLEAN_103139	Capana04g000252	134.527	121.087	109.882	138.151	81.384	77.7293	67.5118	47.8668	56.4104	60.1733	93.1089	50.0501	28.9367	68.5615	100.473	79.9922	192.362
Chili_GLEAN_109824	Capana08g001163	134.411	215.706	320.493	321.308	161.217	127.835	270.02	67.0933	79.0935	91.1991	351.893	159.235	62.8942	83.891	371.362	143.652	434.701
Chili_GLEAN_133346	Capana07g002220	134.286	185.032	352.036	282.558	187.389	156.344	221.043	90.9568	129.167	93.4098	340.258	71.2721	109.568	81.0681	44.4403	48.7563	149.014
Chili_GLEAN_116214	Capana06g002369	134.151	182.151	139.059	167.805	32.8932	28.6705	28.5921	32.9726	26.9286	27.4309	47.0535	50.7007	106.288	176.998	361.722	845.897	628.476
Chili_GLEAN_101579	NA	134.118	187.279	210.234	234.935	137.748	162.731	232.608	164.863	252.646	259.739	239.229	264.811	116.268	163.52	259.563	152.174	383.21
Chili_GLEAN_132587	NA	134.041	224.769	267.214	285.304	137.676	156.972	502.468	307.745	399.031	522.556	324.318	595.869	209.688	209.408	245.346	112.754	215.767
Chili_GLEAN_119572	Capana12g001493	134.024	202.496	307.443	271.307	213.3	223.153	283.839	211.149	293.675	390.868	285.705	459.232	160.279	164.008	225.461	395.509	346.343
Chili_GLEAN_127424	NA	133.995	110.93	229.34	235.715	67.7599	90.5199	194.697	118.613	166.821	171.516	204.976	187.208	150.061	286.087	88.4269	200.399	367.506
Chili_GLEAN_111977	Capana02g003135	133.971	157.844	182.876	169.649	85.5011	73.9233	124.335	65.3081	86.2326	90.0017	142.923	70.1677	16.2413	56.5353	263.303	126.765	307.504
Chili_GLEAN_109405	Capana03g001471	133.921	187.12	16.2704	37.0193	807.281	2713.08	587.774	779.583	115.009	12.9621	853.36	108.344	95.544	355.742	41.3653	390.556	12.5437
Chili_GLEAN_134987	Capana10g000499	133.915	218.449	78.1701	147.849	21.4826	25.4567	14.8704	72.9171	46.8062	33.8562	44.461	93.7404	178.297	230.893	263.029	164.586	270.055
Chili_GLEAN_140347	Capana12g001296	133.84	104.106	115.174	111.43	76.3285	66.2618	83.0265	110.481	114.3	98.3888	105.881	131.645	194.116	89.0325	137.474	91.4786	111.311
Chili_GLEAN_136356	Capana12g001433	133.703	97.5424	57.5012	75.1222	47.3135	36.6572	48.4308	61.0429	74.8644	81.4812	56.6867	53.8806	39.48	46.2432	77.6573	39.7297	88.412
Chili_GLEAN_129707	NA	133.682	186.801	74.852	94.946	44.2826	43.1401	12.2266	10.8126	9.05004	1.4932	45.1215	7.19088	178.854	106.375	64.0265	49.0544	87.889
Chili_GLEAN_125891	NA	133.521	83.1136	93.2715	83.0262	16.7435	10.3782	15.9376	5.18269	6.80592	1.98673	57.5695	3.84784	15.3102	16.4728	29.8936	20.59	25.7839
Chili_GLEAN_106882	Capana00g002538	133.516	156.016	132.729	110.689	16.1033	3.70635	0.930386	0	0	0	48.1477	0	16.7347	242.408	78.0057	2.18137	269.934
Chili_GLEAN_106359	Capana00g002479	133.396	193.639	226.062	190.737	150.165	90.8056	138.645	73.6133	182.551	59.6711	174.92	67.3783	76.9758	57.9521	184.151	155.832	175.579
Chili_GLEAN_100441	Capana00g000441	133.378	47.9478	6.20557	18.4004	137.153	191.927	3.68737	0	0	0	33.732	1.15238	3.95511	1.6785	9.9376	26.8299	12.3667
Chili_GLEAN_135444	Capana05g000669	133.243	148.78	147.748	144.962	95.268	82.18	100.59	92.2116	110.89	102.645	106.765	106.017	50.1286	52.4993	70.1106	122.615	95.0705
Chili_GLEAN_122754	Capana02g001723	133.235	130.944	137.047	134.117	102.782	84.3348	116.691	70.1055	93.7426	89.5624	112.209	75.5056	101.407	108.941	129.505	160.79	195.634
Chili_GLEAN_123896	Capana06g001456	133.211	146.645	108.264	130.673	66.161	69.3666	87.4904	87.0684	141.668	118.508	103.439	100.076	52.2726	58.1709	124.02	85.241	144.487
Chili_GLEAN_117911	Capana01g003239	133.032	116.859	112.532	99.8621	65.5084	48.8872	85.1086	68.7561	78.2868	47.5149	110.631	58.7988	84.6974	64.1406	91.4492	230.192	115.078
Chili_GLEAN_138805	Capana12g000506	133.007	163.434	271.567	253.471	149.949	189.959	441.368	238.865	190.936	239.808	397.264	200.356	143.666	293.386	165.456	533.133	314.771
Chili_GLEAN_119022	Capana06g002294	133	187.178	156.356	161.547	144.306	123.028	179.244	122.188	176.219	174.684	146.428	178.728	124.534	102.231	90.9266	222.611	127.559
Chili_GLEAN_101925	NA	132.973	316.67	417.441	241.22	160.341	85.8163	363.986	156.904	516.932	191.244	245.566	459.611	130.138	105.738	150.035	373.849	180.362
Chili_GLEAN_113575	Capana08g001018	132.915	177.628	173.121	233.202	116.836	127.717	176.818	227.637	152.299	204.222	133.628	180.969	374.971	573.788	217.865	119.295	297.351
Chili_GLEAN_120495	Capana02g002663	132.885	105.538	97.8537	107.486	109.001	90.7291	76.1212	130.182	128.951	74.0602	104.017	87.8204	37.2805	61.0117	135.677	65.9648	106.453
Chili_GLEAN_134715	NA	132.713	566.9	835.846	846.976	334.063	531.525	1130.42	34.7312	206.32	98.2781	775.281	124.717	0.115531	4.19205	2.10109	23.9188	173.363
Chili_GLEAN_122364	Capana03g002597	132.485	115.834	211.808	147.75	70.9019	103.148	238.431	113.815	144.861	200.595	176.382	159.735	41.0087	59.0409	288.737	90.7952	134.082
Chili_GLEAN_121237	Capana04g000054	132.328	137.573	197.842	155.324	109.557	77.7229	134.67	97.7991	151.925	52.5507	225.13	61.7361	46.074	58.1531	170.635	115.002	173.608
Chili_GLEAN_138404	NA	132.224	129.169	133.877	125.59	115.85	83.4325	98.7887	81.2659	77.0132	96.5879	85.2079	70.03	90.7909	45.4021	149.093	186.888	125.748
Chili_GLEAN_109582	Capana06g003000	132.208	174.464	206.909	162.639	185.085	133.492	153.347	84.9961	163.705	86.2565	229.876	124.314	90.1996	35.71	153.886	175.613	146.036
Chili_GLEAN_123586	Capana12g001207	131.99	206.471	104.397	117.844	37.6065	36.7953	35.0058	27.4772	35.1802	23.1633	40.7706	17.212	49.4829	29.5824	78.4047	18.3632	22.4927
Chili_GLEAN_121572	Capana03g003197	131.927	148.11	154.569	155.33	120.684	93.5475	102.729	41.8512	71.3948	97.7597	123.618	91.192	102.555	53.1524	51.502	251.469	89.8364
Chili_GLEAN_107897	Capana12g002888	131.868	126.279	83.7379	104.49	51.7603	52.1919	52.915	55.5139	90.2928	80.477	74.6448	83.5864	32.1386	52.9722	120.192	58.326	161.713
Chili_GLEAN_133474	Capana03g000086	131.834	150.722	55.2507	78.0226	42.4688	30.9103	16.5201	0.644052	0.689062	0.757938	35.1278	0.684384	45.447	12.6978	18.0333	16.6389	47.7869
Chili_GLEAN_124926	Capana00g003776	131.813	113.953	131.019	106.886	54.4692	39.7807	107.961	64.984	140.429	72.9787	104.86	58.1023	64.064	72.9229	78.4081	107.541	124.34
Chili_GLEAN_110198	Capana07g002011	131.626	131.03	104.618	119.065	31.652	44.8585	209.447	51.0576	54.6768	36.4136	115.031	76.8651	37.0749	64.6803	86.9088	48.2852	92.5178
Chili_GLEAN_122038	NA	131.595	108.371	67.6029	48.4426	138.58	126.799	81.473	268.572	130.11	45.2229	135.539	60.6775	23.9949	38.2181	130.645	72.1532	74.0363
Chili_GLEAN_110197	Capana07g002010	131.468	123.027	146.276	99.9272	100.499	117.075	293.595	52.2191	81.4693	135.38	161.052	157.433	102.148	54.5872	47.6549	38.0926	33.9482
Chili_GLEAN_114082	Capana06g000006	131.461	63.5114	16.9061	29.8357	6.42531	3.19708	1.09822	0.646522	1.11112	0.458319	5.18236	0.551789	6.97716	8.63069	6.69466	3.40252	6.17207
Chili_GLEAN_112186	Capana12g002714	131.332	67.6564	38.9861	29.9025	4.30128	1.14376	2.5057	2.84094	3.66185	0.961197	8.3261	1.61185	11.7957	10.6852	59.1463	93.0414	44.3141
Chili_GLEAN_124767	Capana11g000573	131.224	242.429	250.508	233.009	294.922	216.686	404.846	266.272	457.459	390.704	266.062	403.187	598.758	251.368	174.216	403.805	261.603
Chili_GLEAN_100985	Capana00g000985	131.217	139.71	251.096	235.645	73.8057	72.5991	116.413	29.3417	50.1932	37.2338	144.343	83.2016	26.0976	49.6454	97.4335	135.569	181.467
Chili_GLEAN_115034	NA	131.163	113.178	162.323	146.019	74.835	71.0613	222.232	99.222	102.828	131.863	121.878	99.2982	52.0574	60.6623	115.436	97.1358	119.833
Chili_GLEAN_133455	Capana03g000067	131.141	143.594	156.943	159.864	79.5408	68.1718	103.885	86.2835	125.419	117.169	141.207	143.695	204.716	116.663	95.9728	85.6903	87.1489
Chili_GLEAN_129223	NA	131.055	111.264	183.574	184.651	73.5611	160.989	681.83	325.637	509.965	349.873	359.742	434.712	10.7471	39.3569	82.4557	47.9902	156.865
Chili_GLEAN_137485	NA	130.961	131.101	19.0527	66.6252	17.8887	0.917822	0	0.470198	0.275485	0	3.29786	0.410421	13.3447	19.5529	14.3256	52.1663	4.17659
Chili_GLEAN_108449	Capana09g002422	130.878	122.167	84.143	91.5275	60.6682	53.4615	59.0007	46.9449	84.3646	57.8119	58.8077	55.7231	27.4093	33.4251	127.809	75.9507	92.1302
Chili_GLEAN_114492	Capana00g003111	130.845	105.986	283.384	177.617	61.5344	66.564	237.476	72.7129	92.5191	94.4302	189.499	53.9134	27.2421	54.8045	260.944	58.3166	206.623
Chili_GLEAN_140329	Capana09g001461	130.815	139.86	244.417	185.721	84.6363	65.039	106.759	121.35	257.416	140.5	155.912	144.136	33.7481	41.1417	53.6872	136.704	97.2825
Chili_GLEAN_111457	Capana01g002007	130.651	105.421	83.5625	79.36	68.9087	57.814	155.812	52.615	155.685	163.424	91.1075	199.321	20.2295	32.7358	140.495	57.1647	73.0931
Chili_GLEAN_109323	NA	130.647	77.7463	1.68324	4.02056	1.0751	0	0	0	0	0	0	0	19.4674	36.6758	24.1957	93.0605	13.2314
Chili_GLEAN_122238	Capana02g002264	130.464	126.339	303.527	130.436	323.551	669.354	1133.07	23.5568	9.86981	1.78733	859.113	12.2734	153.033	547.839	1125.25	48.2875	483.153
Chili_GLEAN_122318	Capana04g000306	130.419	121.775	79.8617	98.0758	53.413	45.7417	39.995	16.0923	16.4267	3.04707	67.8204	6.27506	23.6293	33.0442	82.5571	86.4545	115.479
Chili_GLEAN_137051	Capana09g000955	130.228	97.7872	207.896	119.523	108.751	109.755	164.683	99.4385	164.714	142.091	155.334	113.777	49.8607	34.3821	68.7002	109.412	51.1339
Chili_GLEAN_127589	NA	130.169	114.985	121.327	112.67	73.1835	62.247	78.9874	71.6213	108.957	61.9523	116.123	42.7583	39.3781	37.0658	53.1438	98.9735	55.8905
Chili_GLEAN_106455	Capana01g002774	129.875	144.175	139.211	167.217	139.251	100.166	103.288	59.2489	74.8853	35.3217	221.709	92.1663	127.62	64.1608	67.4854	262.451	93.4155
Chili_GLEAN_110644	NA	129.838	133.087	166.267	144.353	84.6946	125.821	344.996	139.493	178.562	95.8616	154.672	53.2817	25.3647	56.7345	295.614	51.3074	146.275
Chili_GLEAN_128325	Capana12g002675	129.806	116.07	113.409	98.0229	40.5768	21.031	23.2411	0.928807	6.45759	0.299286	55.4658	0.864775	102.188	77.6086	149.37	150.211	227.94
Chili_GLEAN_114833	Capana00g003143	129.754	32.1559	21.7106	8.33949	0.652044	0	1.04932	0.566865	0.295218	0	0.883525	0.366518	0.19862	0	0	0	1.01722
Chili_GLEAN_116876	Capana00g003295	129.681	113.294	150.12	92.6897	108.513	49.4606	149.308	40.8233	25.8847	72.9595	93.959	29.9938	69.66	29.4843	52.5273	28.9946	24.8332
Chili_GLEAN_115423	Capana01g001582	129.645	115.812	78.7297	76.9502	54.0143	55.2021	109.889	73.2314	87.1135	72.4029	86.4297	43.8359	45.6282	69.0824	64.6263	84.5114	67.1461
Chili_GLEAN_104585	Capana12g002700	129.599	158.793	151.209	250.632	151.675	84.1881	112.422	76.7399	147.302	89.0764	148.669	58.5895	105.628	151.587	602.657	715.113	827.935
Chili_GLEAN_138654	Capana00g004931	129.409	182.954	218.321	220.884	173.786	173.074	202.934	202.21	252.901	268.788	227.154	319.978	169.56	152.364	231.8	249.839	233.023
Chili_GLEAN_110347	Capana06g001285	129.367	123.223	156.076	109.129	65.2539	138.47	453.062	187.989	283.417	367.07	173.838	241.061	101.755	130.772	177.466	71.6069	67.045
Chili_GLEAN_121303	Capana03g001538	129.22	176.633	175.947	204.469	110.036	86.9495	70.5236	20.4337	34.3513	34.3805	125.849	48.8913	60.3689	51.273	105.979	106.061	101.253
Chili_GLEAN_129042	NA	129.188	148.925	170.748	204.726	48.5182	45.6405	103.239	158.02	186.015	58.135	164.149	53.0966	133.95	269.253	112.612	244.563	255.54
Chili_GLEAN_107751	Capana01g000243	129.186	130.064	182.654	146.692	80.2937	91.0782	164.755	74.5583	97.741	104.446	146.38	81.5695	176.694	140.803	309.665	175.979	206.069
Chili_GLEAN_114821	Capana02g002354	129.016	115.207	149.257	135.147	66.0667	75.2969	216.602	127.14	256.996	172.051	120.569	164.308	22.2117	32.1541	127.929	92.5888	102.838
Chili_GLEAN_136838	Capana02g000850	128.974	112.714	139.519	122.112	94.362	92.3595	152.373	178.433	150.392	253.06	153.788	308.196	76.6366	90.7662	148.109	77.3636	114.936
Chili_GLEAN_103142	Capana04g000255	128.951	122.549	77.8159	95.7773	43.0889	37.6187	40.4922	21.9818	48.2133	34.9545	50.2622	39.8125	27.299	21.6814	71.6941	57.815	77.0706
Chili_GLEAN_117740	NA	128.932	140.234	161.151	162.414	70.5446	29.8707	29.1646	2.53636	0.792548	0.163456	156.378	0.983959	23.9949	6.98675	126.47	48.7034	6.00787
Chili_GLEAN_122803	Capana10g001955	128.898	143.421	186.777	141.591	134.573	147.967	213.92	125.461	191.641	164.963	226.508	245.354	92.489	62.9261	40.0173	208.501	66.1235
Chili_GLEAN_118398	Capana07g002334	128.886	101.656	0.685164	1.22743	55.1403	0.206289	0	0	0	0	0	0	1.33305	0.447868	9.59634	109.357	1.13785
Chili_GLEAN_118846	Capana01g000588	128.639	110.743	172.553	140.399	84.763	95.14	178.297	133.047	157.142	160.44	149.141	142.187	95.5866	46.053	52.0534	65.4478	39.5049
Chili_GLEAN_130388	Capana04g001136	128.529	178.838	265.407	185.596	144.849	123.314	123.82	69.1948	85.3367	43.053	315.437	172.407	151.496	69.4624	118.757	282.825	96.11
Chili_GLEAN_127708	Capana03g001066	128.456	110.754	75.8838	88.8516	67.0363	42.126	56.9742	41.8569	53.0718	68.3741	63.8955	80.0799	25.8741	45.4624	58.4093	63.8029	44.7954
Chili_GLEAN_124875	Capana09g000884	128.431	141.105	94.5536	125.802	63.0772	70.309	140.414	203.132	259.116	220.422	108.434	179.353	28.2299	71.4068	160.606	74.7493	157.194
Chili_GLEAN_138262	NA	128.406	185.836	321.449	366.789	157.651	117.997	288.783	196.859	434.448	229.257	307.371	404.637	65.8526	107.259	245.127	285.957	408.788
Chili_GLEAN_134067	Capana10g001801	128.396	127.738	127.991	148.185	85.062	55.0569	100.702	71.0435	87.4369	47.0429	115.366	58.1781	29.5091	36.6874	90.2615	98.6021	112.919
Chili_GLEAN_133500	Capana03g000112	128.324	119.606	56.3125	67.5688	12.3682	5.88767	9.1705	5.20853	9.51694	14.5645	37.2686	11.6784	11.0427	15.3079	43.9486	14.1892	33.3307
Chili_GLEAN_112754	Capana09g002049	128.239	121.158	113.086	142.564	108.948	78.222	61.004	107.769	117.05	73.0563	90.5365	111.501	49.1773	80.0693	139.802	49.3898	111.949
Chili_GLEAN_129901	Capana05g001340	128.045	105.464	89.4809	86.2756	49.4361	45.1275	41.5984	109.909	111.469	28.7599	78.4167	46.755	17.3296	44.9722	115.47	33.5574	78.5511
Chili_GLEAN_135175	Capana11g001672	127.955	150.576	147.792	133.584	108.725	92.9677	70.3924	39.0787	69.0777	55.699	120.915	78.9453	142.838	46.5783	112.085	140.106	94.9085
Chili_GLEAN_114666	Capana04g001591	127.814	135.125	134.408	138.016	57.4341	57.8838	72.3715	20.716	17.3286	3.73057	108.64	8.76718	12.6565	31.5974	116.932	60.5676	133.062
Chili_GLEAN_128295	Capana12g002645	127.499	94.8317	80.9929	80.7042	48.7791	40.992	43.462	51.9218	63.7988	34.026	65.4076	33.825	35.4516	38.9638	95.2529	51.1257	66.0572
Chili_GLEAN_138327	Capana04g001500	127.476	184.557	182.059	165.729	48.9788	64.5043	48.9903	31.2985	47.7969	39.9375	118.585	47.9807	125.936	75.9134	111.734	53.2356	117.051
Chili_GLEAN_130910	Capana00g004323	127.431	145.396	139.508	133.432	101.856	110.406	113.585	79.2676	112.444	88.7851	159.829	119.797	384.444	75.2642	115.12	166.364	112.135
Chili_GLEAN_110303	NA	127.181	158.841	207.707	197.183	202.628	151.092	120.544	104.063	167.7	99.4649	147.615	136.079	128.313	67.8854	151.715	177.62	168.945
Chili_GLEAN_128554	Capana11g000058	127.144	142.295	14.6168	28.2309	4.15741	1.75346	0.310702	0.951134	0	0	19.5896	0.491979	9.44243	32.1345	414.41	295.49	139.842
Chili_GLEAN_122125	NA	127.128	115.119	135.989	177.592	57.516	79.4508	112.208	98.5556	88.5955	103.678	115.208	183.86	28.9462	51.9527	153.541	152.552	165.932
Chili_GLEAN_111264	Capana01g003391	127.114	142.075	120.807	139.502	90.1542	93.0019	202.639	82.5631	123.243	129.326	127.197	132.566	102.043	82.9049	86.0795	114.332	95.915
Chili_GLEAN_122194	Capana02g002220	126.991	92.1864	235.097	168.968	65.088	45.6764	124.504	34.3908	95.5531	72.5447	153.228	73.7229	27.0814	53.3397	12.7082	56.9855	12.8516
Chili_GLEAN_126461	Capana06g001561	126.981	101.205	96.0295	72.9892	43.1393	116.747	430.708	31.0172	7.58512	44.8452	129.988	54.7757	6.23725	14.7165	124.712	0.575455	71.002
Chili_GLEAN_134705	Capana10g000093	126.898	159.24	172.859	202.568	75.3562	124.543	218.159	71.9064	168.681	170.265	123.564	216.913	68.78	61.4301	113.179	117.299	118.989
Chili_GLEAN_106081	NA	126.892	183.485	163.25	192.897	212.031	132.13	182.936	204.814	280.883	118.389	190.884	222.531	244.265	100.55	90.8806	155.96	101.056
Chili_GLEAN_138854	Capana11g001709	126.751	148.33	56.7198	102.169	11.9681	6.17798	8.03836	0.630958	0.858593	0.708311	23.371	0.852764	5.84073	28.5508	29.4007	27.6186	32.6303
Chili_GLEAN_124000	Capana02g000043	126.663	163.519	114.741	132.295	35.8109	44.455	49.3643	29.0104	42.7951	68.0112	79.6077	47.4768	71.9985	45.4102	110.818	104.238	166.562
Chili_GLEAN_109239	Capana08g002522	126.624	44.6461	79.0093	12.2566	0.906798	0.407098	0	1.00107	0.0977526	1.04835	13.2484	1.11652	83.4365	133.327	194.56	41.7379	282.436
Chili_GLEAN_128856	Capana05g002000	126.496	138.516	146.136	154.36	81.2611	92.283	67.7581	66.8807	82.7538	80.3255	118.795	77.5653	224.179	304.824	124.892	137.622	139.318
Chili_GLEAN_127695	Capana03g001053	126.492	107.764	52.9729	75.1222	19.1546	21.9171	9.22122	15.1816	20.9398	2.59884	25.9071	4.60125	211.363	48.924	63.8641	37.8739	21.4539
Chili_GLEAN_105541	Capana09g000153	126.429	156.292	123.474	145.845	123.179	123.947	182.54	114.092	119.716	167.93	157.653	186.745	142.472	156.518	163.005	142.408	132.135
Chili_GLEAN_118596	Capana06g001002	126.416	195.859	135.206	141.578	54.5833	57.5359	90.6121	57.337	72.7703	72.5152	104.118	96.1596	26.1762	93.1566	241.975	245.731	255.789
Chili_GLEAN_129541	Capana08g002753	126.37	116.315	145.471	152.548	81.0635	72.4186	95.1067	73.7894	115.269	109.641	124.382	151.162	76.4613	58.9476	73.778	134.179	91.7724
Chili_GLEAN_139672	Capana03g000624	126.263	124.007	94.8188	101.18	41.8965	45.7664	98.8927	66.7921	107.124	132.953	78.7315	82.9495	50.7371	141.006	234.687	93.1592	80.6513
Chili_GLEAN_128215	Capana02g000014	126.041	127.938	11.0597	20.5042	2.84454	0.737484	2.01956	0.755623	1.52937	1.79291	1.58305	1.03931	293.304	865.41	155.038	24.8421	26.108
Chili_GLEAN_137409	Capana09g000715	126.033	164.148	225.784	191.332	131.219	107.681	169.035	79.0838	107.966	67.4931	219.997	107.527	111.016	70.5813	85.4324	256.78	101.561
Chili_GLEAN_130460	Capana10g000690	124.917	92.9848	71.9169	66.9468	33.5024	55.8998	181.432	24.7905	61.8187	46.1583	68.1552	26.1514	15.4041	34.5456	171.443	10.2918	90.8563
Chili_GLEAN_106346	Capana12g000659	124.834	89.4812	34.6636	51.0611	5.61797	4.02264	11.3769	3.22857	2.3343	0.531233	15.1422	0.799467	5.84875	17.4669	13.6243	56.6459	13.091
Chili_GLEAN_110149	Capana02g002749	124.783	119.817	113.19	120.246	64.1953	42.3784	71.8067	43.6921	49.6076	41.5805	129.023	50.6921	67.0364	79.0681	148.99	197.876	140.835
Chili_GLEAN_105453	Capana11g000237	124.783	176.604	208.952	162.803	190.461	148.468	194.971	89.2013	189.264	118.565	268.929	194.653	233.071	105.476	129.605	258.457	142.69
Chili_GLEAN_133995	Capana08g000534	124.668	105.963	128.941	141.755	86.763	74.6466	106.342	77.6689	94.4453	96.1279	109.076	89.0124	79.5146	84.3585	63.1995	97.8935	86.9305
Chili_GLEAN_113111	Capana02g002179	124.665	142.192	210.86	185.847	117.128	143.974	145.092	133.938	158.019	138.173	196.606	347.69	105.79	109.025	270.426	220.934	258.949
Chili_GLEAN_105748	NA	124.417	107.114	100.768	98.5978	31.6443	54.8271	174.512	82.5241	114.219	148.745	99.743	75.1122	24.7399	67.7503	179.778	33.3982	114.432
Chili_GLEAN_133588	Capana00g004438	124.341	120.214	73.541	93.5652	139.101	195.091	164.169	334.497	321.194	434.093	148.85	469.489	37.2619	49.6494	38.241	134.063	63.7848
Chili_GLEAN_138487	Capana06g000369	124.298	73.1885	56.6343	68.6081	18.8277	15.7936	33.6813	5.79975	9.90039	4.49904	59.2595	4.33327	36.8796	31.9372	44.0579	19.707	99.6033
Chili_GLEAN_114505	Capana00g003124	124.294	137.592	21.9025	100.293	9.49952	5.34681	1.54351	3.9033	0.561697	0	8.16504	1.43456	23.3221	386.629	528.137	24.7647	194.205
Chili_GLEAN_141801	Capana10g001751	124.261	131.902	81.2295	65.2393	10.9005	11.7506	20.0209	20.136	19.1217	16.0992	30.9359	19.529	15.6981	221.736	816.73	293.525	270.639
Chili_GLEAN_131466	Capana02g001336	124.232	125.36	118.274	159.478	144.175	104.552	109.997	71.0643	113.617	148.673	128.303	166.99	241.823	74.2541	84.9072	109.7	86.4831
Chili_GLEAN_129570	Capana08g002782	124.208	130.85	109.56	117.515	38.9006	28.2591	44.1794	40.1314	42.2852	41.8298	60.5288	49.5553	67.9198	56.6721	77.3919	93.061	55.4721
Chili_GLEAN_103406	Capana07g002508	124.117	107.647	232.077	175.067	85.0368	51.6995	158.488	65.2842	117.653	91.8674	196.9	113.103	17.3731	40.9749	74.3479	157.889	133.996
Chili_GLEAN_138210	NA	123.94	103.54	5.54696	20.1798	0	0	0	0	0.154238	0	0	0	119.128	298.296	6.7625	0	0.141721
Chili_GLEAN_110008	NA	123.908	151.126	244.753	156.883	117.08	130.59	287.539	183.181	342.691	214.033	196.629	238.403	54.919	50.6286	121.802	282.757	116.622
Chili_GLEAN_140474	Capana06g002758	123.777	101.424	111.453	94.5121	105.029	70.9635	51.5766	47.3453	32.1973	27.7876	44.6854	21.1551	73.0955	41.6518	97.7311	113.19	87.3871
Chili_GLEAN_112542	Capana02g002874	123.768	107.177	103.757	112.971	87.0284	74.9373	97.3968	74.9746	105.95	107.27	139.138	123.856	31.4192	57.0683	114.057	90.4776	140.194
Chili_GLEAN_117095	Capana01g000658	123.745	132.24	10.6592	26.4327	27.3398	28.3527	3.12093	1.47581	2.00237	0.075086	14.7093	1.53678	13.7167	7.81791	12.343	21.6268	20.4058
Chili_GLEAN_139584	Capana03g000536	123.575	173.504	128.163	124.187	31.7196	21.4951	21.0066	45.6447	27.8263	8.97916	43.8395	16.0444	97.9472	45.3315	128.205	378.514	147.389
Chili_GLEAN_120263	Capana01g000697	123.474	193.046	124.581	144.878	173.186	151.471	144.738	291.413	223.131	158.815	180.004	215.965	247.858	254.123	103.894	247.494	114.915
Chili_GLEAN_116488	Capana06g000132	123.457	136.198	110.623	117.906	87.7623	79.3042	121.911	132.586	183.518	213.403	111.397	194.611	89.3266	95.5419	147.311	108.341	175.72
Chili_GLEAN_141445	NA	123.442	111.62	62.9626	73.3497	57.7938	52.4433	70.097	59.3159	82.5885	59.0259	51.0421	44.2625	86.5564	101.289	169.255	50.994	284.384
Chili_GLEAN_118098	Capana02g001381	123.388	77.7313	87.1312	94.1597	61.9603	34.7301	45.4302	31.4492	51.7706	44.7077	72.5081	43.0604	16.1286	14.9881	26.6537	38.8895	46.7489
Chili_GLEAN_118385	NA	123.066	141.126	106.415	129.736	26.9469	31.1059	72.3591	42.1189	62.4432	53.3957	90.8725	60.1706	53.2681	87.565	160.643	233.295	211.186
Chili_GLEAN_118934	NA	122.954	140.373	80.5294	331.624	35.1689	5.3922	26.9563	26.4486	11.1571	1.47723	57.7126	5.88271	20.882	68.2484	265.165	23.826	416.014
Chili_GLEAN_111015	Capana09g000186	122.919	134.735	76.6326	76.9947	88.8694	76.4443	150	105.86	225.991	110.049	103.981	99.9081	166.851	106.762	140.58	118.853	171.152
Chili_GLEAN_113916	Capana10g001055	122.91	129.115	187.314	167.086	75.3662	74.8769	85.5282	17.9554	25.8853	21.6701	142.945	23.9365	101.919	57.9923	160.312	91.8256	194.143
Chili_GLEAN_139469	Capana03g000421	122.88	108.298	177.135	142.971	64.6831	107.986	379.009	201.166	226.122	174.888	197.358	150.784	27.0272	37.3332	28.4125	38.2302	68.0616
Chili_GLEAN_111091	Capana06g001367	122.845	119.817	76.9264	83.9461	42.235	26.0451	35.1055	39.9833	49.0776	40.3125	55.7423	36.0056	26.4342	40.9237	47.2314	37.2494	63.3077
Chili_GLEAN_102461	Capana10g001943	122.753	105.125	87.7805	82.9188	92.6083	70.0522	175.333	63.556	136.852	191.244	68.0861	83.2001	86.4974	47.7934	258.412	36.2962	98.9913
Chili_GLEAN_116503	Capana08g001532	122.747	104.886	114.682	119.783	114.103	120.193	133.713	108.771	121.698	127.846	139.665	147.96	92.2072	74.5253	127.363	139.374	100.127
Chili_GLEAN_101435	Capana06g001857	122.602	161.221	116.084	135.265	45.5126	51.1777	100.738	162.345	193.605	194.567	113.729	213.687	44.1958	36.6698	208.486	149.226	244.161
Chili_GLEAN_119797	NA	122.42	139.523	67.8858	86.7489	42.087	29.5282	23.812	37.7235	34.233	19.1929	32.9665	18.9259	22.3111	31.9537	159.22	59.9608	147.705
Chili_GLEAN_130226	NA	122.368	162.155	143.148	118.802	90.4185	131.299	67.7856	79.7205	90.324	115.596	132.15	132.349	92.7328	67.6938	93.1484	95.0498	101.612
Chili_GLEAN_119251	Capana02g002054	122.205	104.536	44.1696	37.334	12.0016	6.83298	7.63561	10.0499	11.1588	12.444	20.2902	18.2235	39.961	29.3108	25.0944	104.44	38.7026
Chili_GLEAN_131802	Capana08g002642	122.179	122.62	197.005	152.521	82.5606	77.5391	54.3768	42.9367	84.5373	28.0138	101.551	38.8613	81.3913	103.995	236.6	277.665	387.154
Chili_GLEAN_110423	Capana04g000205	122.17	108.698	113.357	91.0891	19.6683	12.1379	12.4575	24.5058	27.855	3.77076	51.7289	6.72954	8.77938	69.9647	65.2479	121.9	114.285
Chili_GLEAN_110818	Capana01g000148	122.126	87.68	70.0889	75.6404	64.9793	80.9884	72.3632	83.4717	72.5134	115.525	70.6048	89.5974	40.806	68.618	34.2484	126.056	77.7742
Chili_GLEAN_138811	Capana12g000512	122.068	112.82	63.7691	85.9384	58.935	30.8357	38.1914	12.5929	27.1548	29.0287	51.2922	19.8593	15.7435	16.7366	84.3108	69.2365	78.9446
Chili_GLEAN_133570	Capana06g001272	121.966	176.103	216.443	169.778	78.7938	88.2299	283.008	72.6772	112.046	130.418	199.877	80.4263	27.4386	46.4327	249.012	26.2344	182.239
Chili_GLEAN_136446	Capana04g001731	121.946	90.6544	100.461	68.9272	95.1522	266.198	665.86	66.2155	117.731	322.31	237.198	217.638	98.58	33.4782	97.8967	38.1059	42.2666
Chili_GLEAN_115839	NA	121.915	140.032	107.986	125.94	60.3442	72.1076	64.9014	68.7545	84.7621	37.2033	61.4308	46.9157	33.2197	44.1973	132.661	102.789	116.22
Chili_GLEAN_105166	Capana10g000018	121.89	93.0684	197.194	119.674	118.167	158.894	366.214	177.571	237.857	329.254	174.021	195.736	122.752	80.2991	112.988	77.311	45.9788
Chili_GLEAN_141753	NA	121.786	120.924	134.428	119.505	66.5743	93.1198	112.752	108.973	115.088	142.642	99.8155	96.3442	77.9219	81.0165	143.053	133.714	202.683
Chili_GLEAN_126022	Capana12g001543	121.613	98.4608	108.252	101.105	71.7932	68.729	37.8415	41.0456	54.4789	42.3106	75.8207	39.6196	30.8764	29.266	90.8769	83.8381	75.2957
Chili_GLEAN_103904	Capana11g002143	121.551	119.99	78.3516	88.2955	35.3047	43.049	49.047	48.9659	34.2686	50.008	83.3047	56.6239	72.7061	94.66	134.623	309.183	183.331
Chili_GLEAN_110924	NA	121.537	198.615	72.2787	137.81	7.34075	1.38413	1.62144	0.472726	0.553931	1.8279	1.42097	0.550171	11.4289	18.0303	15.5323	23.1976	35.8828
Chili_GLEAN_134475	NA	121.451	129.861	126.376	117.269	72.2976	65.4914	91.837	56.9002	67.7837	61.6129	125.3	129.996	35.4884	43.7925	118.124	86.7305	141.211
Chili_GLEAN_121162	Capana09g001881	121.445	83.6031	67.4915	90.6023	15.2634	17.6168	38.8807	78.8127	124.391	151.596	77.2666	128.851	7.32635	49.0398	122.991	161.479	104.29
Chili_GLEAN_110628	Capana01g000666	121.365	59.3315	4.51162	17.1154	0.635651	0.599276	0.541559	0.0614016	0.0719492	0	0.984359	0	21.6862	10.0182	10.931	1.24454	2.11552
Chili_GLEAN_139746	Capana02g000334	121.329	176.92	98.937	176.905	30.1029	14.359	65.6438	47.7714	65.1044	18.7396	156.256	75.943	59.3119	57.0309	36.6037	57.9782	135.295
Chili_GLEAN_112634	NA	121.297	54.6154	64.8948	52.2008	20.5213	34.1924	247.637	77.525	136.378	254.138	64.2069	189.474	34.5561	37.7409	55.8103	37.6871	27.788
Chili_GLEAN_109989	Capana00g002855	121.248	55.4872	10.4318	11.2127	8.6105	1.15968	1.21295	2.27739	0.348078	0.0957177	1.83542	1.4981	232.935	5.45512	22.0047	33.9071	17.5373
Chili_GLEAN_125142	Capana11g000144	121.233	91.9325	135.108	116.25	63.7305	41.4618	40.4821	44.0253	78.7205	59.2116	102.825	70.3531	12.3319	21.9154	78.7172	72.3913	92.0101
Chili_GLEAN_139959	Capana08g000628	121.207	283.259	354.74	247.57	120.803	149.501	54.4557	63.0852	18.5284	3.04126	201.009	48.3603	228.657	143.198	68.8323	0.828152	63.4355
Chili_GLEAN_122999	NA	121.064	148.152	88.3949	111.009	42.6321	26.0029	10.9755	12.5213	7.90667	2.62254	39.4499	5.82902	45.4811	17.4669	144.284	55.2109	137.51
Chili_GLEAN_122373	Capana10g000296	120.898	169.277	221.505	202.463	176.097	122.613	161.315	95.3395	202.768	93.5217	179.658	92.8125	125.203	79.8872	238.358	206.14	168.974
Chili_GLEAN_132960	Capana01g002916	120.758	134.141	189.242	197.683	124.734	82.3075	140.728	122.235	159.482	155.1	181.037	115.482	64.1358	84.4504	104.318	227.266	117.894
Chili_GLEAN_134722	Capana10g000110	120.506	39.736	7.42261	30.3175	6.92171	3.84386	0.673188	0.549544	1.23423	0.442694	2.06485	0.47968	13.8637	1.64965	17.0167	6.93723	3.05703
Chili_GLEAN_116955	Capana10g000781	120.469	103.251	60.4476	55.4945	44.2863	55.3695	132.993	4.73858	17.7374	24.9393	106.037	21.1404	13.836	11.5748	81.7791	0.982925	55.1293
Chili_GLEAN_134674	Capana10g000062	120.338	108.196	94.5275	87.8399	19.3264	14.1783	31.7823	3.95035	5.4502	2.03254	43.0924	0.667381	10.2471	27.812	128.882	2.37896	162.584
Chili_GLEAN_124302	NA	120.203	140.342	141.695	127.359	176.558	110.723	117.862	127.343	142.704	93.3016	139.745	109.977	105.173	81.3782	122.564	130.187	79.9793
Chili_GLEAN_124741	Capana03g001397	119.985	70.2502	52.029	47.351	54.163	36.8665	30.1907	17.6323	29.3106	16.2597	38.6071	20.2269	9.42838	9.27359	24.9268	38.2936	23.2593
Chili_GLEAN_142176	NA	119.89	112.625	97.3562	97.0008	46.0577	64.4265	104.743	95.0349	143.133	147.346	82.8246	120.638	13.7668	30.5409	115.985	49.5675	80.0722
Chili_GLEAN_106715	Capana11g000253	119.864	88.5251	0.219929	24.585	13.4852	0.397298	0	0	0	0	0	0	1.49762	3.66588	1.70227	0	5.25941
Chili_GLEAN_112332	NA	119.729	154.257	194.515	242.419	45.2973	47.6795	58.0683	65.4252	72.3575	102.225	114.294	123.516	59.5877	62.7044	65.0792	153.755	204.122
Chili_GLEAN_137791	Capana12g002318	119.627	69.1081	58.9213	50.0211	47.9227	45.9668	58.5715	35.726	40.5515	53.145	79.8015	66.4844	38.5417	52.9816	39.4757	75.6028	27.8128
Chili_GLEAN_121562	Capana06g001626	119.613	185.425	184.386	191.933	118.729	171.039	205.628	104.783	141.515	208.378	129.451	171.598	162.93	85.056	195.991	103.809	149.581
Chili_GLEAN_113051	NA	119.456	123.954	75.5651	110.007	36.9232	42.6978	76.6642	109.801	79.6724	115.517	51.6077	163.656	298.228	355.045	87.5455	131.733	140.844
Chili_GLEAN_105403	NA	119.45	136.367	149.392	181.746	52.1973	48.3611	81.4558	82.0194	108.558	57.7273	148.898	93.0579	65.9489	106.693	96.1359	183.739	210.442
Chili_GLEAN_131739	Capana08g002579	119.416	280.308	18.5968	123.299	97.9051	95.3515	18.2578	62.1113	6.02347	1.31779	69.2052	22.3437	84.9017	110.669	186.492	114.007	280.094
Chili_GLEAN_112690	Capana03g004400	119.416	115.395	163.627	134.745	81.5435	77.92	85.1209	67.3191	52.7677	54.1563	120.067	101.443	72.6882	53.0475	104.69	167.08	118.665
Chili_GLEAN_114760	Capana02g002293	119.345	108.755	97.8522	87.1841	68.4505	101.108	159.846	176.146	248.604	87.823	122.485	132.882	27.162	23.1033	78.0226	72.0332	59.546
Chili_GLEAN_119102	Capana08g000814	119.304	141.038	131.848	142.546	85.6523	60.4886	94.6453	78.4627	88.2443	87.26	105.944	98.5417	98.95	101.135	239.777	119.529	232.51
Chili_GLEAN_104975	NA	119.237	137.099	256.974	235.203	137.971	82.4377	173.524	118.736	219.448	269.214	261.179	142.217	178.845	108.194	88.3038	153.993	92.4331
Chili_GLEAN_118410	Capana07g002322	119.067	116.478	40.9803	60.4574	45.0224	21.7237	9.47539	2.4468	2.58965	1.86933	23.844	1.51569	19.9949	6.60626	63.8909	31.4067	19.0359
Chili_GLEAN_117171	Capana08g000084	119.017	96.3658	102.142	80.6167	47.6311	36.5621	51.8496	71.6883	114.518	99.8336	72.2923	84.5466	27.998	54.4113	94.6438	109.538	79.5664
Chili_GLEAN_126101	Capana02g001239	118.949	175.522	174.317	216.914	50.669	33.9087	58.4539	57.0949	54.2168	83.525	88.0588	83.6476	27.9524	59.6621	80.3156	110.223	113.639
Chili_GLEAN_113753	Capana08g001099	118.9	42.5559	6.54713	18.9297	0.583495	0.366736	0	0	0.330228	0	0.564744	0.109329	0.888699	1.891	7.68829	2.15457	1.31485
Chili_GLEAN_127183	Capana01g001098	118.646	99.1909	78.665	78.4032	42.5836	36.7481	43.9016	21.5465	32.7286	36.222	60.6597	59.8202	20.7422	47.1548	74.457	95.3469	70.9239
Chili_GLEAN_129337	Capana00g004152	118.47	99.137	20.7238	33.8547	1.82382	0.859726	1.96193	0.0800793	0	0	3.00888	0	78.5357	9.33263	174.086	5.12563	10.0877
Chili_GLEAN_111919	Capana02g000552	118.365	138.203	176.859	161.578	140.228	88.8122	185.921	141.891	475.707	283.42	176.597	252.603	83.2655	89.38	117.595	168.268	162.047
Chili_GLEAN_103637	Capana02g002523	118.26	121.703	105.233	123.699	54.248	76.7213	71.9389	62.0654	85.3062	126.023	86.7168	90.683	79.0013	63.0459	179.523	116.97	177.307
Chili_GLEAN_133268	NA	118.197	45.2053	221.04	90.9256	24.9497	8.21976	8.40917	4.18448	6.0205	1.38249	67.4019	1.66443	0.334065	1.79579	8.5436	4.35092	68.6638
Chili_GLEAN_103962	Capana11g002347	118.183	113.811	236.137	153.442	163.742	228.589	440.682	174.292	312.428	410.856	271.847	346.408	144.208	74.1824	84.1237	322.881	116.174
Chili_GLEAN_131358	Capana04g001619	118.173	114.373	180.867	141.472	129.022	110.288	120.095	105.136	190.072	89.1562	135.855	111.563	115.884	70.7221	103.448	152.316	104.151
Chili_GLEAN_102570	Capana03g000242	118.173	71.8053	70.4581	77.0601	69.452	119.867	259.624	179.282	213.231	429.665	135.383	231.498	38.4396	140.233	85.136	65.6163	67.8174
Chili_GLEAN_123281	Capana11g001830	118.097	99.3909	35.4273	79.188	29.1204	16.9087	18.8036	48.6207	46.495	20.529	38.2638	25.5829	41.317	79.1436	99.0452	117.249	213.207
Chili_GLEAN_139430	Capana01g002147	117.831	117.858	124.1	150.54	101.714	96.1099	108.417	101.027	179.264	136.35	123.585	156.405	73.8114	58.6346	119.049	132.586	121.684
Chili_GLEAN_139361	NA	117.789	120.017	88.1952	102.75	41.2225	52.7559	52.7956	54.9544	68.6171	90.3967	76.0044	61.6507	47.1593	59.1774	131.103	83.6119	105.921
Chili_GLEAN_126038	Capana07g000145	117.786	134.213	255.186	215.7	119.121	124.791	204.594	96.7479	161.052	127.877	212.711	100.921	321.62	320.345	123.17	190.935	220.258
Chili_GLEAN_141862	NA	117.713	134.845	76.508	102.122	56.4388	39.2028	33.7082	21.3364	34.6996	20.552	59.0377	17.8948	30.7683	30.2075	93.8053	81.163	85.1452
Chili_GLEAN_116570	Capana07g002456	117.671	96.8261	79.6806	69.8537	48.8909	77.9425	208.935	28.0097	73.0778	84.4716	87.0556	65.9354	38.0656	21.3684	126.715	30.4122	73.0028
Chili_GLEAN_121993	Capana06g002892	117.649	152.919	180.534	182.337	169.433	140.832	152.145	108.023	157.692	124.34	177.945	215.724	304.041	88.1606	205.775	207.411	138.177
Chili_GLEAN_111183	NA	117.572	145.353	64.5675	84.5557	27.9485	27.5729	63.4357	39.5358	53.5817	41.6275	50.0176	34.5666	44.153	57.4964	243.91	118.377	146.012
Chili_GLEAN_123988	Capana02g000031	117.42	114.578	155.165	139.189	79.4704	72.8573	132.396	90.8625	107.191	147.26	148.84	132.086	119.908	97.9302	119.206	130.904	128.958
Chili_GLEAN_110814	Capana01g000144	117.409	146.516	164.186	135.107	159.46	107.505	122.098	151.786	191.679	151.305	161.49	178.24	73.535	87.6318	55.0195	193.589	68.238
Chili_GLEAN_126634	Capana01g001833	117.314	99.3601	130.877	107.477	46.7345	47.9837	71.9272	58.6795	78.0081	86.5304	101.034	121.133	33.5737	41.1858	93.9058	88.9596	109.839
Chili_GLEAN_133293	Capana07g002167	117.259	83.5734	19.9159	36.7494	9.40523	9.58044	8.74985	0.469919	0.428277	0.302841	9.05066	0.121534	1.59164	1.60424	10.6053	13.0895	49.6958
Chili_GLEAN_112986	Capana08g002141	117.192	108.069	187.703	123.244	56.4154	48.944	214.34	27.4313	62.6367	39.8943	133.5	23.7301	8.04532	19.2022	88.521	32.3333	75.8806
Chili_GLEAN_130798	Capana12g001992	117.127	171.567	276.956	206.747	147.396	95.7721	227.106	116.23	168.015	109.858	242.707	202.657	98.6165	68.6497	116.556	255.035	134.888
Chili_GLEAN_102527	NA	116.975	121.355	146.735	172.793	46.1981	42.1327	60.3436	94.6143	134.065	92.9338	115.167	103.333	38.2783	74.9181	103.156	137.379	160.111
Chili_GLEAN_103502	Capana00g001906	116.859	106.076	93.3585	86.6951	41.9155	47.8628	40.669	25.8754	31.8219	34.7326	57.507	38.8906	36.7057	53.6277	68.9274	70.0601	97.7472
Chili_GLEAN_130943	NA	116.714	92.0129	103.076	75.9293	40.4139	69.2198	285.178	190.163	233.035	486.429	126.28	323.045	41.2532	59.8158	132.247	64.155	57.6054
Chili_GLEAN_131356	Capana04g001621	116.46	114.496	70.1085	89.3816	60.4781	62.5779	64.3761	45.069	46.8822	15.6596	135.004	28.354	119.509	291.092	619.711	457.021	919.547
Chili_GLEAN_112123	NA	116.316	157.781	90.6412	137.337	36.3578	35.017	42.0936	35.1203	58.9173	44.2084	61.0118	33.5225	29.4803	48.4521	69.7345	128.3	177.097
Chili_GLEAN_133810	Capana02g003373	116.295	126.52	124.528	113.222	56.1488	39.5657	90.0706	55.5119	117.59	81.5327	111.801	121.612	70.3231	93.241	56.1433	114.275	83.9505
Chili_GLEAN_117967	Capana01g000095	116.201	156.308	200.102	180.159	139.543	101.401	194.285	123.596	173.015	144.736	186.589	240.624	146.92	88.323	49.0585	177.422	67.4296
Chili_GLEAN_138743	Capana12g000444	116.163	9.6969	9.8793	4.63165	6.74634	5.03127	4.38466	0.486322	1.59562	1.03426	18.7115	1.58478	72.9991	81.3059	2.20801	0.933841	0.733059
Chili_GLEAN_109155	Capana02g002423	115.928	105.12	45.6045	51.6993	40.7338	22.6341	13.3561	2.63781	5.15156	9.24346	40.0855	13.1752	21.2577	57.1749	5.38405	17.2356	8.99359
Chili_GLEAN_133308	NA	115.883	141.194	141.722	150.11	202.7	131.545	64.0277	60.2463	69.1645	24.0826	121.26	74.4748	57.6371	65.9859	198.631	102.745	144.721
Chili_GLEAN_122901	Capana12g002806	115.86	168.072	155.47	165.681	111.713	100.669	206.382	151.874	250.913	198.674	189.754	206.989	318.316	175.89	119.013	159.229	119.661
Chili_GLEAN_102335	Capana01g002806	115.79	53.1187	78.3543	9.92854	6.59455	1.54624	128.993	70.5001	161.122	0.382871	4.26611	0.921907	79.3798	53.0125	36.635	23.8723	23.2054
Chili_GLEAN_130356	Capana05g002175	115.707	92.6869	77.8217	77.2591	35.3987	33.4331	78.3236	53.2406	81.7708	94.1835	77.0156	75.3872	41.919	58.7556	83.9407	87.7341	83.2887
Chili_GLEAN_123660	Capana04g001381	115.668	171.002	102.741	96.8008	28.0857	29.1916	33.8013	28.9315	20.3288	7.46463	70.6658	23.7855	99.5676	42.1059	53.7575	294.852	62.0229
Chili_GLEAN_137718	NA	115.622	121.997	139.868	152.537	64.8123	70.2282	139.45	123.154	134.201	139.869	164.714	94.4949	28.0199	73.464	121.411	78.0076	208.932
Chili_GLEAN_115738	Capana11g000413	115.526	118.911	153.862	152.804	65.6354	66.9724	68.014	45.6594	57.7831	69.8643	100.452	73.94	46.8294	45.9563	111.211	88.8586	123.885
Chili_GLEAN_105901	Capana01g004314	115.513	136.386	117.802	129.2	80.1069	82.1684	112.533	157.758	191.406	203.085	120.878	296.529	29.9135	51.1264	149.623	109.472	109.651
Chili_GLEAN_123658	Capana04g001383	115.508	146.17	105.199	138.161	42.0827	38.8039	54.7604	56.1968	68.6128	95.7144	96.2717	142.819	24.3117	51.1686	103.608	110.044	203.059
Chili_GLEAN_104116	Capana00g002088	115.456	81.9389	23.7524	35.6494	14.7084	13.4742	103.375	22.786	40.9926	30.4487	40.9612	9.04762	13.2438	14.2007	99.1293	22.1629	64.6523
Chili_GLEAN_111329	Capana01g003662	115.411	91.6198	76.3406	69.997	49.7112	61.3539	188.87	19.5484	40.3	63.0423	94.3581	47.201	26.0904	43.0549	129.477	58.3216	66.3734
Chili_GLEAN_106616	Capana01g004284	115.408	97.9554	82.1311	122.374	65.0524	58.2519	62.49	77.3072	108.791	90.2424	94.0478	64.7129	96.5194	107.602	92.6985	81.0353	157.433
Chili_GLEAN_139685	Capana03g000637	115.347	200.687	188.137	166.995	105.512	108.97	136.609	60.2997	80.5107	112.285	159.651	216.896	102.084	42.6331	88.5501	64.5189	82.6417
Chili_GLEAN_106575	NA	115.061	135.075	132.314	122.969	90.6124	96.1973	78.7413	69.7123	55.0469	13.2808	134.326	25.3766	14.7675	49.3486	167.484	174.36	214.294
Chili_GLEAN_105010	Capana12g001013	115.025	180.253	121.881	159.888	106.311	91.234	154.384	108.91	166.515	120.198	143.941	152.981	51.2303	85.7464	129.063	143.304	170.572
Chili_GLEAN_118656	Capana08g000297	114.887	136.788	156.4	145.485	74.7808	63.6361	157.621	74.1293	162.155	141.292	142.18	106.819	89.2965	71.8739	96.0846	74.1734	79.5223
Chili_GLEAN_122915	Capana12g002820	114.796	112.754	144.104	137.16	131.682	111.489	198.61	38.0772	48.5518	39.698	192.005	46.242	144.389	45.75	49.2856	47.8807	27.3808
Chili_GLEAN_116049	NA	114.681	172.927	140.522	101.546	184.987	105.54	17.5116	4.82181	6.06555	0.479824	90.2315	2.80587	18.0377	12.6963	26.0942	51.8921	63.7491
Chili_GLEAN_117065	NA	114.583	346.048	688.279	435.47	86.112	31.6935	29.1307	13.3639	16.684	5.79527	246.405	21.0768	79.5587	35.1984	31.9342	5.99568	32.946
Chili_GLEAN_124986	NA	114.388	134.967	114.847	118.114	71.2698	71.435	124.991	78.9894	114.353	100.409	125.857	63.5356	110.96	79.5926	93.5102	171.621	98.8307
Chili_GLEAN_106734	Capana09g000120	114.343	75.4833	13.0638	18.5894	2.56009	1.47497	1.27906	0.412158	1.1269	1.32808	8.46587	0.95936	8.66481	8.87899	14.3629	0.659525	2.14485
Chili_GLEAN_123617	Capana06g001719	114.02	115.526	225.389	156.421	108.999	127.014	109.661	93.0243	109.377	65.0568	187.692	86.5741	122.731	56.2821	116.854	161.09	103.073
Chili_GLEAN_103669	Capana09g000936	113.946	88.3707	71.2571	108.959	24.8958	37.2237	145.271	456.67	534.823	816.616	115.961	1209.69	88.5407	238.863	104.007	142.903	48.1438
Chili_GLEAN_119979	Capana08g001896	113.929	202.458	800.045	563.081	111.741	166.454	515.077	57.001	108.716	81.9198	228.908	28.4059	67.0876	191.935	273.142	5.98374	332.322
Chili_GLEAN_136764	Capana11g000801	113.887	67.7938	26.0161	30.1064	20.2962	10.3761	6.09795	5.09677	10.3691	4.2015	15.3831	6.15009	12.5884	10.5348	35.6035	29.2872	27.5053
Chili_GLEAN_127048	Capana05g001808	113.831	146.361	250.965	159.516	151.18	103.113	260.675	154.213	295.716	202.445	239.202	240.757	103.709	62.2849	40.1081	194.324	67.5162
Chili_GLEAN_118481	Capana04g002884	113.82	57.3599	120.057	87.4537	53.0429	70.5254	240.722	105.752	156.888	231.424	207.996	156.754	40.6669	112.465	70.7686	46.0468	108.353
Chili_GLEAN_106521	Capana02g001982	113.783	154.367	124.294	150.17	140.566	176.563	90.249	96.5286	71.5939	66.8496	137.212	76.0337	204.511	147.402	213.617	121.91	211.683
Chili_GLEAN_121154	Capana09g001873	113.774	171.594	149.153	153.06	61.9082	61.7774	52.9467	48.9425	67.2806	47.363	117.661	129.024	25.1106	17.4528	55.3752	71.9315	64.7858
Chili_GLEAN_125641	Capana09g001144	113.702	178.798	147.313	192.036	67.1113	105.524	159.092	184.672	212.202	317.844	150.462	310.007	122.617	189.394	204.689	96.2531	233.268
Chili_GLEAN_133644	Capana12g002504	113.472	111.846	154.368	155.655	90.8982	100.838	193.838	156.124	214.409	257.762	172.919	361.972	48.794	82.8782	150.295	114.803	273.651
Chili_GLEAN_120185	Capana02g001619	113.454	121.892	124.8	163.18	40.934	30.3459	44.0184	32.443	57.474	43.3947	73.3991	35.7853	12.0542	30.8932	76.6393	109.705	115.97
Chili_GLEAN_104087	Capana02g003102	113.383	94.6455	107.079	109.799	64.0254	57.3109	49.3609	92.2312	87.2403	56.9621	83.2741	97.5014	29.2463	45.764	83.2601	48.6487	72.7674
Chili_GLEAN_133141	NA	113.378	215.404	110.844	116.542	29.2882	173.818	561.688	546.084	354.17	768.517	285.917	607.121	199.398	555.705	32.1	539.779	667.507
Chili_GLEAN_109157	NA	113.375	178.279	19.2055	60.0332	9.16755	9.80758	25.8504	277.221	111.789	87.183	22.088	88.1515	228.421	580.366	392.979	104.117	335.062
Chili_GLEAN_117726	Capana01g000835	113.368	144.854	171.761	153.183	129.066	111.913	119.124	81.2013	123.791	134.473	116.207	111.687	280.378	144.427	170.322	156.274	133.173
Chili_GLEAN_136204	Capana09g001210	113.279	94.7759	96.1588	95.5336	66.9476	68.0994	77.6208	54.3871	68.6321	105.972	77.3718	93.3364	41.8893	33.4312	147.415	53.5563	97.7996
Chili_GLEAN_107245	Capana03g003806	113.158	184.239	178.06	168.537	178.072	91.6674	128.951	87.927	141.037	117.243	124.757	133.64	44.1118	36.1552	89.2597	121.021	66.2024
Chili_GLEAN_131058	Capana01g001179	113.038	31.7394	4.50686	1.04741	0	0	0.810127	0	0	0	0.564744	0	133.384	8.95737	10.5055	2.04434	3.7625
Chili_GLEAN_103604	Capana08g001512	112.97	213.301	302.188	179.339	80.158	142.735	581.635	83.6204	291.116	178.928	357.255	355.237	1000.54	1931.48	150.078	60.5866	1393.48
Chili_GLEAN_139762	NA	112.967	86.619	72.0233	89.3569	39.273	33.9113	76.092	25.5272	33.2359	28.4467	64.6541	16.0925	32.7959	22.5379	67.7772	47.656	74.4376
Chili_GLEAN_123136	Capana05g000395	112.965	135.393	228.755	346.518	77.9933	43.9684	57.4245	44.9859	95.244	64.1186	117.04	84.855	202.313	106.02	28.1724	96.2531	84.2117
Chili_GLEAN_109872	Capana09g002413	112.708	95.3698	49.8283	148.928	24.2404	17.3343	39.1815	44.521	67.3809	55.51	121.696	81.3834	148.683	374.483	127.036	8.75118	312.049
Chili_GLEAN_119180	Capana09g000427	112.588	30.0287	28.9134	16.2009	35.174	13.8789	7.44662	12.1578	18.6347	113.12	39.8082	30.3205	17.9144	40.0228	19.3249	0.0579007	0.759693
Chili_GLEAN_113850	Capana07g001064	112.395	115.944	208.861	161.348	154.108	161.36	235.668	142.765	261.81	420.969	225.581	452.176	260.332	172.694	104.591	208.645	129.376
Chili_GLEAN_122337	NA	112.312	131.4	118.502	139.093	70.6316	67.3517	62.6837	49.2488	77.203	84.4748	87.378	71.087	54.7351	55.9958	144.594	103.089	135.15
Chili_GLEAN_116620	Capana05g000785	112.248	25.6519	1.83827	2.13188	0.0926938	0.0873893	0	0.447694	0.0524599	0	0.089715	0.104207	9.92954	2.32417	6.57929	0.382074	0.482023
Chili_GLEAN_138754	Capana12g000455	112.16	131.089	209.697	165.329	100.231	96.0921	135.526	55.7014	70.5214	66.4987	163.655	109.617	57.055	41.9808	99.4449	211.048	123.162
Chili_GLEAN_132279	Capana08g001815	112.141	105.047	100.391	104.582	35.0234	26.3148	33.7716	2.34701	3.21973	0.719378	74.5065	1.33244	29.8455	22.622	134.396	80.059	115.132
Chili_GLEAN_127142	Capana01g001057	112.11	91.3066	67.2938	63.782	27.3181	16.2584	3.46969	11.3602	10.1479	0.911037	24.0667	2.22331	1.49936	9.79602	7.42565	9.23861	16.7564
Chili_GLEAN_106108	Capana03g000750	112.007	119.902	116.079	127.412	78.4959	62.0906	130.621	69.2038	155.577	135.696	111.68	133.392	21.6926	38.3586	65.0103	115.925	75.3457
Chili_GLEAN_115708	NA	111.99	113.206	92.8668	109.874	40.5308	39.8163	38.5813	39.3447	58.203	42.0779	71.9387	96.9562	16.853	24.9033	82.0559	60.8043	86.8324
Chili_GLEAN_125075	Capana06g002516	111.913	160.276	36.0337	130.815	168.323	167.781	126.081	206.163	153.992	51.1968	173.037	18.8312	100.224	386.09	1003.35	105.503	77.2057
Chili_GLEAN_103329	Capana03g000164	111.779	109.359	57.2493	66.5103	20.7724	22.2792	56.7273	36.2981	72.9144	153.377	59.637	115.189	66.4154	51.5347	42.6953	64.9378	87.2051
Chili_GLEAN_109953	Capana02g001796	111.716	36.1236	2.80493	6.22227	0.0571767	0	0	0	0	0	0.608732	0	0.232223	0	1.91368	20.7395	14.6286
Chili_GLEAN_106649	NA	111.694	53.1414	14.951	22.3771	109.674	35.1113	0.818699	0.522132	0	0	12.0327	0.243068	22.6671	3.70635	23.8307	8.85633	5.2844
Chili_GLEAN_110106	NA	111.628	190.016	124.845	129.209	117.112	100.73	81.4393	109.641	128.475	68.6716	96.158	63.6453	49.5937	49.1344	137.404	79.7864	148.065
Chili_GLEAN_132852	Capana06g000847	111.58	155.572	143.781	183.82	111.658	111.275	110.295	95.4008	180.82	109.788	147.421	161.684	62.2326	49.6835	191.375	73.476	156.678
Chili_GLEAN_123416	NA	111.574	123.126	31.1122	86.8398	17.9486	11.6336	9.86078	17.9569	2.5395	2.69358	37.6907	21.9797	28.6386	47.5624	10.1725	73.1567	19.5006
Chili_GLEAN_141329	Capana03g003575	111.4	65.9333	59.5738	57.6362	13.9389	14.983	17.2436	7.08925	8.30704	2.46512	34.9539	3.50207	35.1149	20.047	21.8762	22.2528	21.9101
Chili_GLEAN_141752	NA	111.381	96.384	92.0605	80.1648	56.6596	54.6764	105.619	79.1939	111.113	111.475	90.238	105.277	78.4984	71.6023	81.1624	93.852	105.248
Chili_GLEAN_132943	Capana06g001728	111.341	87.9129	81.1419	83.1419	150.422	79.2717	66.9326	47.4273	57.812	60.3137	99.8023	66.2055	143.772	67.2798	78.8971	75.7973	56.2757
Chili_GLEAN_100308	Capana00g000308	111.259	86.7571	144.303	118.68	61.5087	41.9207	73.1888	52.1492	69.9448	66.5931	169.104	70.8615	67.4816	79.3195	40.9889	114.011	73.4777
Chili_GLEAN_134157	Capana08g000654	111.118	121.771	104.993	101.186	66.6321	70.8378	63.0461	82.8114	123.412	90.8117	79.2777	102.548	26.137	39.089	103.165	76.5012	90.6303
Chili_GLEAN_125554	Capana03g002282	111.018	80.2528	27.5061	53.9133	37.2658	28.469	13.207	69.4791	33.4781	14.2434	20.2846	21.1216	17.9435	25.8909	72.7797	59.5509	58.8782
Chili_GLEAN_101425	Capana11g000981	111.005	126.896	158.273	164.476	129.317	114.078	125.938	75.2453	130.523	107.473	163.917	105.284	170.186	88.0061	147.481	227.733	136.087
Chili_GLEAN_100744	Capana00g000744	110.842	77.0496	58.8585	73.3722	47.9151	18.0567	35.1242	34.4231	45.0195	37.825	47.7962	54.992	23.3772	31.4165	42.2837	37.5471	53.026
Chili_GLEAN_117586	Capana05g002020	110.731	70.9059	96.9337	78.0782	38.5417	57.2471	238.271	14.1351	31.431	17.3222	91.5014	9.84457	6.31764	17.1573	343.156	3.26516	224.211
Chili_GLEAN_110342	Capana06g001249	110.717	32.9216	15.4791	5.54596	0.596608	0.401762	0.161363	0.329315	0	0	0.247472	0	40.9334	9.76923	14.1647	3.51308	1.24098
Chili_GLEAN_104177	Capana08g000986	110.702	107.408	95.9164	103.979	47.3745	41.2698	88.6748	54.9544	106.637	91.2948	99.8735	113.03	43.7337	52.4218	90.2992	111.919	121.349
Chili_GLEAN_137882	Capana07g000692	110.583	145.252	183.175	202.761	74.7708	111.322	285.314	171.117	259.2	393.19	208.411	486.757	52.2546	99.134	170.936	191.913	270.656
Chili_GLEAN_110506	Capana10g002192	110.562	91.2746	113.776	114.225	48.7329	65.1212	201.956	101.355	139.542	180.168	112.047	142.335	45.0134	49.7641	132.867	86.1669	148.423
Chili_GLEAN_100681	Capana00g000681	110.301	258.104	67.731	156.921	6.47499	1.32706	1.73224	0.407909	0.531089	0.175252	12.3522	0	83.1346	150.587	175.994	120.053	250.679
Chili_GLEAN_138794	Capana12g000495	110.281	126.79	218.327	198.765	93.3113	91.988	140.466	101.678	149.489	133.415	152.868	149.292	102.237	88.5838	110.571	252.058	164.699
Chili_GLEAN_124182	Capana08g002049	110.148	85.75	70.0214	69.9507	21.3094	36.3769	73.633	29.0549	67.8438	72.2231	110.507	86.1144	16.6062	23.8276	75.2487	59.6862	74.1486
Chili_GLEAN_108027	Capana02g002959	110.058	131.691	141.612	128.784	115.51	106.591	178.881	127.995	207.693	187.613	152.224	182.157	279.614	146.22	147.941	119.92	151.591
Chili_GLEAN_134437	Capana04g001909	109.835	134.04	90.205	119.819	69.1482	70.3596	83.1816	68.8429	128.672	121.073	85.5472	105.064	58.3431	64.7862	184.622	91.8272	181.754
Chili_GLEAN_115163	Capana04g001107	109.829	117.721	58.9165	88.5011	64.6458	71.0142	33.697	35.0603	37.4855	15.0763	70.6277	24.7254	268.174	184.166	599.002	496.703	935.257
Chili_GLEAN_106075	Capana07g001318	109.813	146.141	127.962	147.302	92.4656	94.9411	106.238	147.584	243.884	215.829	124.957	206.088	84.7031	87.5554	101.065	128.529	112.525
Chili_GLEAN_106446	Capana01g000207	109.765	144.66	109.752	130.118	101.383	72.2041	104.59	64.1261	49.2063	35.6109	158.58	44.1085	63.7412	64.7278	36.0446	131.966	84.3863
Chili_GLEAN_141266	Capana03g003512	109.634	31.2341	15.1151	11.7595	0.275834	0.130025	0.261115	0	0.312216	0	0.26697	0	9.80262	1.27032	17.1908	6.96387	7.17192
Chili_GLEAN_112096	Capana02g002993	109.622	102.17	71.4704	89.9684	64.6579	44.4498	48.8888	20.139	35.0121	25.6392	68.8447	21.1404	82.0477	113.796	140.99	75.7554	78.7967
Chili_GLEAN_122943	Capana04g001047	109.597	72.4661	84.7887	59.1844	32.8932	34.2615	7.11539	26.9443	14.401	4.7328	22.7592	23.6836	15.8942	8.96279	35.1376	72.7298	149.033
Chili_GLEAN_134065	Capana10g001799	109.505	92.5317	46.9088	132.228	62.8042	46.753	41.231	70.8301	81.7972	128.029	58.3387	95.5463	53.8316	75.8776	112.774	133.218	111.805
Chili_GLEAN_128731	Capana11g001904	109.28	71.6265	34.2328	31.1631	10.0644	6.6574	15.1682	2.65141	7.62112	15.0279	20.4583	10.365	11.1481	33.7092	128.665	5.05258	39.1121
Chili_GLEAN_132663	Capana06g002492	109.19	85.8861	154.352	117.655	42.4932	46.102	70.0639	59.1871	42.5962	94.4873	111.408	54.5604	26.4711	80.2684	632.368	20.8695	300.246
Chili_GLEAN_123661	NA	109.158	222.62	158.037	121.421	38.7037	43.246	36.1295	22.3279	23.9324	8.53319	76.3072	43.1082	77.6877	26.7734	108.984	369.842	73.7974
Chili_GLEAN_122569	Capana02g001948	109.041	86.9828	85.5555	71.6372	15.7266	24.3005	33.1022	41.0471	45.803	77.5916	63.5455	65.8064	38.617	86.3313	96.0574	87.9018	92.9822
Chili_GLEAN_107366	Capana03g000672	109.013	179.934	158.816	204.621	58.1604	48.012	66.6215	56.1345	147.768	102.355	71.3147	135.455	31.3271	32.1635	81.5556	76.7178	153.215
Chili_GLEAN_109729	Capana08g002530	108.945	134.194	87.2488	118.553	32.1743	28.2514	51.0183	77.5238	72.1729	48.8103	57.7012	55.4719	39.8524	53.2653	73.2262	109.587	99.4966
Chili_GLEAN_102623	Capana03g003773	108.741	161.646	124.207	144.092	129.545	104.026	256.823	145.937	195.131	224.206	178.027	234.115	111.811	92.3614	109.667	142.186	103.213
Chili_GLEAN_118371	Capana07g002361	108.511	41.0015	15.0723	39.7061	19.662	19.7523	11.9	7.72164	2.26202	1.44471	8.98471	1.66688	61.2019	31.4041	84.3711	23.9812	32.9868
Chili_GLEAN_112249	NA	108.425	27.3763	18.2655	25.9961	54.1587	94.2284	38.1732	237.657	191.344	20.5389	49.9412	118.195	4.21389	8.99004	32.3306	35.4954	1.58262
Chili_GLEAN_120762	Capana03g001182	108.355	133.521	177.499	161.39	94.1641	112.502	150.343	190.608	192.486	227.043	194.319	201.607	13.9434	42.7637	67.5675	154.243	258.126
Chili_GLEAN_111260	Capana01g003395	108.327	127.672	78.0684	83.3497	96.8817	63.258	267.691	46.2263	106.819	17.4994	113.04	43.4534	65.7506	53.7705	108.531	37.0713	47.1607
Chili_GLEAN_101279	Capana10g002138	108.323	99.5209	72.6575	78.7527	54.2804	44.0228	38.7958	37.5602	44.1627	40.762	53.4618	39.5916	25.669	21.6849	57.5869	46.571	54.9337
Chili_GLEAN_117787	Capana02g000567	108.211	120.941	121.658	153.121	89.5267	77.5487	68.5141	57.2062	70.3	50.9984	98.1994	71.8818	56.8074	57.6548	108.193	134.464	121.512
Chili_GLEAN_140775	Capana03g001945	108.082	113.494	115.632	114.694	52.1479	28.4046	46.7597	18.5634	27.9831	25.7011	69.5001	29.6165	227.469	60.411	37.6654	84.8851	94.0049
Chili_GLEAN_112778	Capana02g002926	108.039	90.7721	59.9665	69.0886	42.4156	32.1176	38.4952	43.7901	55.7832	52.6413	49.5672	54.7989	39.6041	24.7591	27.2997	52.7736	36.2713
Chili_GLEAN_102458	Capana10g001940	108.015	148.552	123.552	143.451	76.3154	93.9357	98.0102	82.0369	156.326	128.553	107.631	161.483	34.7231	48.1867	176.953	119.84	184.501
Chili_GLEAN_108398	Capana06g000654	108.009	104.699	86.9882	94.756	33.2765	32.0756	20.4826	62.1255	107.592	72.8051	43.3279	62.6572	27.6516	35.7355	64.0661	64.6599	101.42
Chili_GLEAN_132680	Capana01g003143	107.951	83.2075	67.786	70.4622	50.311	39.5938	53.2929	37.5388	49.0958	39.1715	61.1551	34.4488	21.7073	28.0053	51.3211	87.6307	65.1223
Chili_GLEAN_141578	NA	107.867	171.975	175.593	207.69	46.0711	54.6224	164.803	149.961	217.44	171.95	155.121	245.471	46.0706	351.623	2724.49	505.249	1899.2
Chili_GLEAN_132270	Capana08g001806	107.811	101.792	71.3795	78.6972	66.0403	51.534	49.9686	46.6829	44.7442	43.594	71.7516	48.2647	38.7088	34.8137	93.412	65.1517	63.9262
Chili_GLEAN_119977	Capana08g001898	107.809	135.572	122.482	126.961	83.6912	79.6774	82.5994	48.6644	71.765	43.2667	178.19	59.0257	59.0878	76.3211	79.3447	63.498	151.343
Chili_GLEAN_110400	Capana00g002896	107.72	249.411	68.4655	166.915	71.3968	79.8758	60.721	147.392	25.1421	2.96305	84.6779	9.68278	490.155	448.247	159.047	122.481	501.776
Chili_GLEAN_105138	Capana01g002625	107.491	78.7431	60.7092	74.912	68.8678	108.047	36.2104	89.6624	59.226	16.3564	76.0008	38.6269	19.1538	33.4015	76.8039	196.469	71.6249
Chili_GLEAN_142136	Capana09g001337	107.464	90.3354	85.9721	86.0256	37.1038	31.2166	37.982	40.5891	48.3806	37.8154	49.6046	44.181	40.5118	50.4854	81.4404	41.8342	66.9018
Chili_GLEAN_119486	Capana03g001262	107.376	119.149	90.4147	92.2448	45.6619	60.9859	159.693	59.8913	139.852	103.948	77.1237	85.6399	38.0305	36.7281	225.867	50.0518	148.29
Chili_GLEAN_130387	Capana04g001135	107.344	92.0527	64.7457	76.7133	57.0129	46.079	49.0152	52.1379	64.2871	58.9865	62.1111	55.8617	46.0196	53.7122	94.6619	44.3841	84.8809
Chili_GLEAN_140160	Capana01g003040	107.332	107.64	102.067	97.5544	60.4896	59.7698	105.439	78.3759	139.569	139.512	93.3777	103.067	40.4543	40.5514	74.8472	64.8053	82.9491
Chili_GLEAN_102111	Capana00g001529	107.241	111.79	149.943	150.136	103.012	83.7857	109.306	43.1494	121.157	67.4207	116.47	87.6979	69.6989	47.0575	103.65	112.713	104.896
Chili_GLEAN_100800	NA	107.145	112.822	29.7984	69.6288	6.89586	9.88188	11.4891	6.39469	47.4568	5.66649	32.0364	12.4038	5.88157	16.373	10.5055	101.047	14.057
Chili_GLEAN_128890	Capana10g001389	107.127	91.6451	129.369	83.936	83.9178	156.35	472.567	38.724	50.8805	69.3368	346.909	29.7883	35.7671	51.0447	2924.26	13.2989	745.035
Chili_GLEAN_124154	NA	107.121	70.4451	74.0444	64.6079	41.836	43.3825	76.1298	144.152	101.498	119.365	72.7425	103.158	35.956	48.8755	36.0455	70.469	59.4099
Chili_GLEAN_116634	Capana04g001524	107.08	97.1897	151.724	121.921	64.4375	46.9582	103.863	77.0483	140.748	100.067	122.936	88.4961	41.3789	66.6593	76.513	72.3832	103.726
Chili_GLEAN_114777	Capana02g002310	106.953	182.588	316.23	265.663	58.0803	53.4402	162.691	574.398	800.424	983.433	196.974	916.567	54.2732	290.453	560.013	337.703	447.663
Chili_GLEAN_110929	Capana08g002693	106.823	98.1658	99.5893	108.823	51.2851	58.4797	58.6878	47.5734	55.519	66.9728	67.3346	65.0077	31.7625	32.5092	124.926	102.498	120.697
Chili_GLEAN_108050	NA	106.755	186.126	374.605	249.466	131.333	125.073	206.024	76.5854	110.019	71.66	256.099	124.377	96.7264	96.6252	189.434	201.693	272.804
Chili_GLEAN_129171	Capana03g002084	106.673	99.9234	158.281	119.683	86.8097	62.0439	119.756	36.8751	71.6182	69.7619	140.877	83.1555	43.9532	28.6421	55.5907	83.9446	58.2956
Chili_GLEAN_101460	Capana00g001263	106.67	103.927	100.241	92.7002	55.4008	79.942	288.637	71.179	165.433	132.808	111.436	81.3172	28.6076	27.8638	154.299	36.8496	82.9766
Chili_GLEAN_139058	Capana06g002286	106.404	101.953	81.1726	84.299	57.4275	69.068	58.6817	54.6952	53.8241	30.8215	92.8791	36.3833	18.7465	16.2585	58.226	53.9234	86.1291
Chili_GLEAN_138588	Capana00g004865	106.308	127.312	141.714	150.171	70.4423	66.7728	82.5374	63.1049	76.7669	67.3293	99.2363	60.2924	53.8711	86.5493	157.656	127.129	164.076
Chili_GLEAN_134163	Capana08g000660	106.28	111.219	130.383	120.309	54.8721	28.5478	43.4894	16.7818	52.6927	13.1951	87.1528	13.823	15.4662	26.169	51.5389	78.1659	53.4424
Chili_GLEAN_135454	Capana05g000659	106.267	124.673	119.127	142.578	142.84	110.076	109.533	95.8743	175.153	64.4018	110.972	145.036	177.918	91.3651	66.2652	144.667	70.82
Chili_GLEAN_123595	Capana01g003112	106.231	216.923	844.013	455.135	337.923	307.132	602.529	179.986	311.224	384.086	605.605	532.625	218.032	112.593	91.2317	190.772	93.6017
Chili_GLEAN_103423	NA	106.229	76.7626	39.711	45.0774	40.8903	31.8459	280.719	7.3845	5.03082	15.1069	69.5165	3.19787	24.3698	23.835	37.9592	0.732805	69.5228
Chili_GLEAN_109897	Capana07g001669	106.073	104.764	64.9916	84.8862	31.0653	49.4947	49.9544	73.9714	38.1569	39.8385	71.3598	78.3882	31.9561	72.4706	65.1307	38.2326	118.866
Chili_GLEAN_129878	Capana00g004238	105.999	105.504	100.288	96.2461	85.9683	64.7028	115.404	77.2851	130.833	106.078	125.158	101.113	29.3412	30.4977	75.4559	82.4464	77.2006
Chili_GLEAN_112152	Capana05g000363	105.955	116.528	168.565	131.084	101.914	70.8215	255.377	90.7634	119.372	46.2687	166.49	71.1095	44.5974	62.2296	94.6057	93.9252	98.7412
Chili_GLEAN_123695	Capana08g000497	105.921	50.6195	21.2659	27.4998	11.6603	10.402	5.10362	10.5367	25.403	45.7768	21.4183	34.5334	1.97325	6.67237	31.1836	4.5866	15.3218
Chili_GLEAN_141496	Capana08g000161	105.848	92.3804	80.231	75.0319	50.3785	55.2563	68.9899	58.9832	83.6507	57.1545	72.0594	81.6021	38.3741	33.6607	62.1545	98.1724	58.4074
Chili_GLEAN_102986	Capana01g002611	105.83	93.5304	114.708	101.463	54.6656	54.3477	27.5833	24.841	16.2056	11.4676	54.9	32.6631	38.2829	25.9962	52.4546	83.8697	77.6831
Chili_GLEAN_131837	Capana08g002677	105.807	70.4123	1.8097	3.89037	0.650181	0.817298	1.02581	81.6465	28.4562	31.9752	0.419524	163	38.9504	732.832	173.09	45.7829	137.947
Chili_GLEAN_126995	Capana03g003073	105.751	89.3153	141.131	132.362	74.897	119.976	108.338	108.628	101.781	146.063	104.993	88.1742	52.9423	70.998	189.965	124.762	216.683
Chili_GLEAN_133486	Capana03g000098	105.739	103.668	54.7423	71.9594	31.7076	32.6268	58.241	111.857	75.0258	99.7129	64.8854	79.2646	115.403	206.57	116.149	108.642	58.5128
Chili_GLEAN_113692	NA	105.626	126.884	112.502	114.197	22.5578	16.8488	36.1289	8.82339	27.0614	20.0626	76.2996	23.2613	26.4128	56.4955	141.952	41.4566	55.926
Chili_GLEAN_113608	Capana08g001051	105.612	134.834	166.803	124.479	54.2552	56.9685	93.8356	43.7151	65.6315	63.0277	90.7132	50.1541	36.9438	38.2889	57.4239	318.625	100.687
Chili_GLEAN_124362	Capana03g002267	105.598	101.125	192.795	132.847	66.6928	123.802	351.48	69.7516	63.2237	83.4335	166.284	91.3676	29.7079	67.4478	385.314	1.52271	216.08
Chili_GLEAN_129556	Capana08g002768	105.309	84.9611	31.2496	32.5907	107.997	27.6266	30.0264	35.7971	39.572	23.9203	54.4473	17.7223	76.7409	32.7219	26.5571	41.6594	30.3445
Chili_GLEAN_129518	Capana08g002730	105.283	112.251	84.057	81.225	55.8373	52.046	72.804	64.602	56.8103	35.9665	72.3563	39.843	27.5135	39.7209	122.126	61.9682	159.623
Chili_GLEAN_138320	Capana04g001507	105.235	157.879	151.494	193.048	72.5707	82.6124	92.6836	88.1764	100.791	150.432	147.43	161.574	117.715	136.873	229.174	158.12	330.538
Chili_GLEAN_135992	NA	105.166	141.751	39.9882	88.549	27.9413	11.406	32.9947	49.2503	64.8836	35.7742	35.4073	22.6684	284.586	250.285	107.714	51.6489	123.13
Chili_GLEAN_102549	Capana07g000351	104.97	226.393	106.439	199.642	91.7927	41.9621	48.8677	62.7806	38.62	10.6384	177.743	19.013	257.255	233.194	174.001	141.854	167.79
Chili_GLEAN_110132	Capana02g002732	104.909	119.767	150.255	139.734	91.6348	88.2107	194.263	111.871	165.701	155.575	145.129	179.423	140.391	95.5479	74.6873	183.829	76.0736
Chili_GLEAN_136410	Capana05g002242	104.823	156.411	185.244	173.318	77.3011	79.2916	134.915	87.3605	143.792	141.407	158.943	197.015	33.5873	47.6587	165.299	130.303	166.403
Chili_GLEAN_127301	Capana02g003641	104.82	94.3737	55.9446	55.9858	41.7584	41.0023	51.5587	41.2855	83.1572	79.8737	57.4663	84.3458	43.7492	44.7459	41.5952	69.7542	36.8226
Chili_GLEAN_129206	Capana03g004596	104.612	107.83	85.6686	130.378	21.8614	19.5256	24.6886	9.63246	15.773	21.3687	57.2898	10.923	22.0677	41.7373	87.3488	182.592	140.94
Chili_GLEAN_122001	Capana06g002900	104.498	140.202	127.62	153.605	62.4109	68.3274	105.791	132.616	139.075	133.247	115.577	151.893	118.2	159.565	116.93	139.77	158.798
Chili_GLEAN_109632	Capana00g002800	104.415	61.6546	14.1978	4.51104	38.1553	13.066	56.5276	0	0.387335	0.319539	94.2274	0.769411	1.73731	2.71415	18.4635	0.176314	10.0542
Chili_GLEAN_138461	Capana06g000395	104.372	90.6768	97.8353	85.6217	34.0979	27.3177	56.5218	33.9975	66.5893	32.1815	49.574	18.2618	60.6258	58.7096	56.7498	138.06	110.346
Chili_GLEAN_109991	NA	104.167	124.6	289.917	224.373	74.0075	82.707	80.2987	8.3467	11.4977	13.4271	189.862	18.6125	68.046	78.238	34.5615	62.4648	143.582
Chili_GLEAN_108046	NA	104.102	94.6687	117.397	125.892	100.703	111.463	89.8822	102.582	105.696	84.7531	100.758	75.5726	70.1153	111.895	56.4518	154.445	68.0096
Chili_GLEAN_115411	Capana09g001823	104.012	74.7087	59.4465	52.7537	19.4875	24.121	15.2936	2.24675	1.7077	2.40669	26.5882	1.62543	31.021	37.8931	69.6495	8.16208	76.0363
Chili_GLEAN_136579	Capana00g004669	103.99	138.692	163.067	163.832	95.9185	81.092	99.4505	76.1958	125.986	108.559	146.13	129.174	137.919	72.0998	107.708	149.629	99.2067
Chili_GLEAN_130111	Capana05g001258	103.98	114.764	103.312	120.875	68.269	81.6394	97.225	82.9666	60.2915	36.4811	111.977	62.1461	53.0624	78.2144	171.876	80.9329	171.536
Chili_GLEAN_138149	Capana00g004751	103.932	119.042	84.259	100.428	66.5434	59.9392	75.346	53.6522	89.664	77.6456	81.002	91.2983	32.9071	42.2737	80.5336	66.7374	94.0525
Chili_GLEAN_132095	Capana04g001485	103.916	155.142	187.763	198.487	83.6649	85.6253	161.661	78.2733	60.8404	56.7489	156.659	187.735	69.7985	52.6597	326.542	218.633	382.189
Chili_GLEAN_107248	Capana03g003803	103.796	97.7216	103.934	98.2852	25.7817	42.2261	73.8406	53.4932	112.039	149.114	97.1393	139.819	3.67295	21.0006	23.3033	283.702	132.086
Chili_GLEAN_138495	NA	103.689	39.3477	21.4161	11.3934	11.1087	28.9181	58.1517	4.2442	5.02019	17.611	178.527	39.9821	83.7967	32.7915	242.114	19.6483	113.25
Chili_GLEAN_122290	Capana04g000278	103.643	80.9882	369.364	400.546	37.0844	14.7265	1.11699	0	0	0	68.8486	0.126335	48.7226	37.2626	21.2055	244.399	258.588
Chili_GLEAN_105006	Capana10g002431	103.632	157.922	186.132	201.15	140.124	129.895	104.838	88.8596	117.549	79.5884	175.132	150.862	160.343	85.9581	152.807	249.989	182.597
Chili_GLEAN_103414	Capana09g000159	103.609	207.418	172.41	226.242	47.6121	64.0795	82.8321	199.647	144.532	95.0444	96.1554	136.934	51.3513	133.328	238.363	373.033	518.537
Chili_GLEAN_107255	Capana12g000003	103.584	152.147	214.88	186.203	83.187	89.535	111.731	134.333	165.365	190.772	131.563	203.981	273.577	336.502	142.232	195.311	189.234
Chili_GLEAN_132464	Capana07g001714	103.556	164.147	71.8173	94.0536	21.1462	15.9894	24.184	85.0238	184.071	418.872	41.6605	368.66	73.6782	90.5201	225.347	293.675	119.565
Chili_GLEAN_114309	Capana03g001456	103.437	124.223	150.831	163.842	106.886	100.408	85.5878	53.1411	112.311	61.8162	109.754	66.4984	161.977	52.6946	114.517	146.62	88.0553
Chili_GLEAN_136201	Capana09g001207	103.342	68.4191	51.3834	58.6243	16.7384	19.2219	23.6277	20.457	21.5145	19.4069	50.4793	21.5902	20.9692	34.9001	69.7201	41.4099	125.314
Chili_GLEAN_118387	Capana07g002345	103.309	113.383	115.693	86.6084	62.2805	59.435	158.834	73.7283	164.776	115.804	78.1941	104.78	33.1668	84.2421	270.553	99.6335	123.659
Chili_GLEAN_123348	Capana01g001218	103.272	164.531	263.081	218.541	121.792	80.5815	136.059	35.0829	42.3458	34.8489	184.393	76.8511	172.095	62.6944	208.428	260.574	175.138
Chili_GLEAN_121918	Capana11g000017	103.248	103.554	130.341	115.366	92.4476	63.5577	152.41	74.8754	108.988	104.653	158.855	102.332	90.2585	85.151	42.3501	103.619	73.3688
Chili_GLEAN_119479	Capana03g001269	103.198	94.6173	59.054	59.5517	36.5354	38.1843	16.5024	23.948	10.1023	4.43507	39.2005	13.6129	31.7975	44.2814	120.596	94.4445	61.8825
Chili_GLEAN_109258	NA	103.169	93.1115	64.3271	89.8402	56.0039	45.1061	27.8751	20.2193	21.2258	12.8253	48.3668	14.1304	61.9595	33.0405	67.1507	61.1574	96.1453
Chili_GLEAN_113004	Capana11g000364	103.158	96.8161	198.211	134.431	48.8949	74.8881	200.903	36.7314	68.5016	40.3829	148.518	46.8467	27.6074	208.225	251.419	121.716	361.397
Chili_GLEAN_109504	Capana01g004055	103.057	80.6237	91.1737	82.6175	67.1382	57.2997	48.7037	53.3843	78.5533	71.931	53.8997	64.5135	29.2774	30.2325	86.7843	52.8712	80.9982
Chili_GLEAN_129221	NA	103.033	133.791	134.388	154.303	93.2876	113.104	127.803	132.276	154.848	204.292	119.012	221.644	73.4398	100.783	86.24	165.863	160.135
Chili_GLEAN_125069	Capana00g003863	103.027	99.113	107.55	92.0303	59.2843	49.8314	34.5987	33.5976	35.225	55.0832	95.5945	58.4871	48.6586	36.5542	53.5837	82.0688	32.1802
Chili_GLEAN_112139	Capana10g002155	102.99	114.736	27.8332	72.8801	4.51117	0.66158	0.521943	0.338926	0.453882	0.187219	8.29577	0.676201	26.7706	43.0388	9.25591	0.464863	1.51179
Chili_GLEAN_111357	Capana02g002890	102.902	102.539	88.8176	92.1209	71.932	72.2776	102.34	56.2382	63.7341	64.2626	83.2684	57.1061	55.4614	51.4219	90.6882	76.3621	64.0232
Chili_GLEAN_136603	Capana00g004693	102.862	99.4482	64.251	85.2243	64.0124	70.5361	52.5377	100.262	87.6507	75.0606	83.9803	88.8961	50.0357	52.7776	94.8515	170.897	165.331
Chili_GLEAN_122895	Capana12g002800	102.843	55.7071	25.5795	24.5486	16.7547	5.89398	6.39159	5.07271	17.4077	0	22.9932	2.10848	7.87133	14.4597	15.585	17.3941	8.32258
Chili_GLEAN_112091	Capana02g002998	102.769	68.0951	14.4152	36.1829	41.5107	32.3291	12.6281	4.62375	8.4379	7.767	22.2529	3.88155	4.86026	3.61383	5.88668	5.17512	3.26446
Chili_GLEAN_109681	Capana01g002441	102.615	148.254	150.972	176.846	133.763	123.492	106.449	95.7547	109.816	114.539	123.125	177.957	182.821	62.2559	120.941	196.864	87.2806
Chili_GLEAN_106289	Capana06g001150	102.607	119.066	158.595	123.53	92.156	71.9578	148.386	69.7682	99.5115	73.5148	179.073	100.902	198.34	61.7669	50.4066	112.588	61.5939
Chili_GLEAN_136825	Capana02g000837	102.499	85.1564	90.5751	83.9063	50.2658	42.9875	57.5383	64.5638	68.751	67.8329	61.2304	59.2049	30.7513	39.9489	92.2384	90.5049	70.6958
Chili_GLEAN_117353	Capana08g001413	102.464	111.246	119.825	93.358	34.3892	31.0604	73.066	30.9221	53.8223	52.0926	63.0343	30.3559	28.5378	38.3228	140.432	88.5492	121.693
Chili_GLEAN_141905	Capana11g001160	102.376	94.0345	99.0095	108.321	59.8913	69.3196	65.0198	84.4547	182.692	195.988	80.6817	240.667	58.7609	71.1748	115.204	100.993	118.553
Chili_GLEAN_121964	Capana00g003563	102.335	100.676	78.6709	89.508	37.7589	36.6666	38.0597	35.2705	55.2497	58.2994	51.4569	63.5284	28.1079	29.2263	62.9525	54.2189	84.4579
Chili_GLEAN_128840	Capana05g001984	102.103	87.8592	38.9866	63.2101	48.4945	29.7398	15.0051	19.253	22.5603	14.6547	28.7085	11.6446	94.3369	82.556	65.3875	123.88	80.7954
Chili_GLEAN_108356	Capana10g002123	102.101	109.455	118.987	123.055	100.3	108.592	173.255	103.554	148.565	177.346	141.023	204.542	91.2201	81.5672	170.527	132.808	111.831
Chili_GLEAN_132510	Capana12g001035	102.066	178.458	52.9905	84.37	13.8663	2.31936	1.32322	0.324055	0	0.0522097	11.7972	0.0628573	22.3681	7.15269	153.388	9.79475	44.1946
Chili_GLEAN_126597	Capana06g003041	102.053	116.895	118.981	155.684	40.1285	47.6273	42.4469	40.1035	54.039	55.1461	82.0341	88.9019	31.4774	30.6074	149.329	96.7899	205
Chili_GLEAN_100428	Capana00g000428	101.793	77.5809	97.4006	124.568	81.8617	27.7895	30.6504	24.3422	21.0903	33.0862	43.7544	19.2301	33.6513	24.227	56.5814	124.331	24.1439
Chili_GLEAN_129376	NA	101.699	107.791	70.1124	93.6633	12.4749	3.87724	10.1222	0.662101	2.94818	5.12032	20.0348	5.85633	242.058	61.8706	22.1501	180.818	16.6812
Chili_GLEAN_116205	Capana11g001403	101.541	81.6989	5.61884	19.4911	0.489383	0.230689	1.91099	1.3	0	0.971071	1.95383	2.20068	37.4544	40.5682	72.5781	2.14326	13.297
Chili_GLEAN_105385	Capana06g002939	101.437	117.595	208.483	160.216	122.025	127.024	110.393	72.1665	107.308	106.888	192.74	163.441	74.2885	44.4691	176.214	201.668	144.862
Chili_GLEAN_120203	Capana02g001637	101.353	156.744	134.551	141.525	37.2257	37.9477	47.4423	19.9488	8.04001	2.21091	81.4799	6.35876	16.9623	125.196	11.386	61.6743	0.273611
Chili_GLEAN_121509	Capana08g000959	101.243	133.469	88.5953	105.893	56.4587	56.9393	59.4451	29.9583	38.528	52.675	68.4913	52.5691	75.8019	43.139	88.9861	89.9403	124.279
Chili_GLEAN_125144	Capana11g000146	101.114	80.7371	47.1216	59.5321	18.3519	16.2636	15.2879	23.0454	25.5204	8.42139	18.4726	8.37045	7.66656	19.5865	126.719	21.3425	61.1316
Chili_GLEAN_105114	Capana01g003802	100.998	91.53	37.2065	71.4141	16.4705	5.02596	1.7324	0.768593	0.990685	0.742983	22.7181	0.626156	6.62485	51.9527	8.54028	109.132	22.8398
Chili_GLEAN_133840	NA	100.895	138.868	74.5869	120.256	39.9831	37.8955	38.4535	37.1841	55.608	48.2578	46.1085	36.5812	33.2556	36.5661	60.1364	47.9953	91.5727
Chili_GLEAN_104953	Capana00g002296	100.888	97.4637	91.3907	86.917	47.0886	55.3289	79.3057	55.0457	66.5707	77.0509	68.8206	63.9219	39.4277	45.7396	177.953	74.7015	124.041
Chili_GLEAN_118528	Capana01g002678	100.737	77.5523	100.035	70.8195	43.0721	77.6078	352.477	175.854	290.653	223.334	68.0541	98.8465	18.284	27.1369	173.112	39.2189	84.0362
Chili_GLEAN_113037	NA	100.73	53.1575	121.948	151.315	151.801	100.991	108.498	172.369	116.224	276.76	105.022	113.563	129.056	88.3284	76.2287	120.967	116.605
Chili_GLEAN_103251	Capana05g002540	100.73	242.25	153.687	168.84	61.3707	70.5667	50.8902	53.0013	62.3752	74.8539	92.7046	112.494	79.7042	144.685	425.526	230.249	170.784
Chili_GLEAN_127046	Capana05g001806	100.632	145.211	100.241	119.902	89.8062	63.7237	118.353	92.114	114.07	120.413	112.354	149.538	60.2411	75.4125	119.593	98.4053	108.334
Chili_GLEAN_101791	NA	100.607	73.2814	144.263	109.954	38.951	41.3287	237.623	215.367	451.157	267.768	120.935	249.865	32.3203	51.8648	78.6298	155.373	110.932
Chili_GLEAN_107076	Capana05g000110	100.581	112.573	34.3185	59.1404	6.46066	0.775916	2.22043	0.11925	1.0713	0.768511	8.64273	0.185048	129.737	88.9031	131.888	4.11325	23.9669
Chili_GLEAN_121103	Capana07g001984	100.53	158.675	201.714	221.61	68.6155	57.2835	118.864	70.297	89.0409	48.1076	144.896	74.1515	60.9909	92.0926	78.391	149.507	183.332
Chili_GLEAN_104795	Capana00g002249	100.303	116.129	100.307	105.621	48.5313	49.3194	42.8956	53.2561	67.8865	66.3499	74.4227	83.5734	28.327	43.8963	94.1433	98.6531	127.997
Chili_GLEAN_115784	NA	100.266	171.861	31.3099	38.6826	37.9272	7.80148	10.4446	9.3256	0	0.643919	27.0307	34.8858	73.1695	92.4509	7.16282	6.39539	32.9909
Chili_GLEAN_131947	NA	100.242	106.752	80.5792	89.3569	53.1593	55.0193	59.8196	66.5362	128.304	142.176	64.7725	119.937	66.1507	49.959	56.7634	56.4181	84.808
Chili_GLEAN_114220	Capana01g004269	100.234	81.0044	51.1662	69.326	44.973	36.9722	35.5912	43.3553	47.9523	36.5354	42.483	33.2679	28.3119	32.4023	44.3264	35.5918	47.5218
Chili_GLEAN_125231	Capana02g000869	100.221	111.847	95.8458	109.044	57.3716	50.0847	41.8704	64.9391	81.3094	58.3234	75.8467	82.3338	30.4285	32.6376	88.2699	36.9499	76.0022
Chili_GLEAN_128166	Capana05g001598	100.199	140.514	161.359	149.385	132.212	75.0006	121.063	64.1286	94.3034	46.5378	155.267	90.0688	104.837	57.1643	87.2561	231.978	92.3222
Chili_GLEAN_141209	Capana10g000864	100.172	141.747	113.82	147.357	51.9272	67.6739	72.4332	88.9597	84.7069	109.812	130.82	116.239	119.408	203.038	287.843	242.209	505.433
Chili_GLEAN_117132	Capana11g001557	100.158	221.346	149.151	342.597	11.0435	34.3896	169.01	208.503	267.237	59.8419	56.682	195.07	48.2511	158.572	59.6726	89.3161	387.553
Chili_GLEAN_125567	Capana01g002187	100.144	130.264	116.123	145.447	108.725	90.1505	92.8048	62.2817	115.39	81.0265	125.698	106.079	75.2701	40.6972	102.667	112.512	76.9787
Chili_GLEAN_107896	Capana12g002887	100.024	155.968	276.849	203.401	130.419	137.124	149.372	121.625	125.63	187.435	195.212	297.462	155.313	76.7883	168.732	182.952	218.588
Chili_GLEAN_109438	Capana10g002461	99.9969	97.4565	45.9404	62.9635	16.7222	15.3934	19.414	11.5814	11.7406	8.54392	34.7743	8.5572	26.8704	35.6804	66.6378	59.2137	108.287
Chili_GLEAN_117464	Capana02g002403	99.9352	137.644	199.701	163.964	74.0748	53.1633	103.288	64.3982	164.971	145.941	147.199	159.274	26.833	34.2166	100.356	138.567	154.983
Chili_GLEAN_102336	NA	99.9242	74.3879	65.211	72.3623	55.9024	53.7436	48.1758	60.794	67.9069	47.9076	62.649	46.9279	19.0451	39.6151	82.1336	59.5008	90.0316
Chili_GLEAN_121805	Capana08g002444	99.9214	76.5561	55.1893	51.1237	47.2417	32.1811	50.9511	59.2107	85.9225	62.8105	55.6564	109.229	25.3148	20.2638	54.716	36.0368	29.1201
Chili_GLEAN_131301	NA	99.8828	96.0496	88.4729	91.2371	28.4013	26.8592	45.5889	24.7082	43.329	30.1444	55.2333	21.8149	11.0157	32.1354	72.6831	29.2668	69.3508
Chili_GLEAN_105084	Capana05g000022	99.8332	99.6446	114.819	110.598	58.9637	48.1197	119.222	73.8658	111.687	77.5988	121.004	87.8313	33.3964	38.941	50.9324	82.5014	94.3819
Chili_GLEAN_111708	Capana08g002119	99.7481	83.701	109.396	96.8293	29.8792	29.8264	103.244	63.3539	158.944	157.038	89.1745	107.532	9.67453	53.4893	47.9365	140.603	74.7542
Chili_GLEAN_108699	Capana03g002812	99.7189	74.366	53.2147	98.1676	44.5257	58.4338	16.0965	34.7295	21.1935	6.92512	47.2979	25.1708	13.1708	55.2071	127.608	27.4888	80.4162
Chili_GLEAN_122322	Capana04g000310	99.7037	91.1822	99.9775	105.864	42.3511	54.6997	38.2494	81.8191	46.6786	13.8851	69.9421	31.676	21.8362	46.6494	278.675	114.635	165.238
Chili_GLEAN_140746	NA	99.6831	114.89	90.7734	134.32	60.8768	47.6909	28.677	27.1622	14.4375	1.7595	56.9564	10.5917	30.0233	34.5629	52.8619	39.4315	45.978
Chili_GLEAN_104310	NA	99.6733	69.5714	99.9107	96.4487	28.8969	50.7406	13.3355	56.5245	51.9245	11.1306	16.0818	31.6741	15.0373	19.5925	117.561	21.9609	46.959
Chili_GLEAN_141028	NA	99.6507	128.912	162.474	172.492	105.75	120.612	127.08	82.2007	95.8883	101.961	131.04	103.622	106.211	69.0846	82.3222	149.763	88.504
Chili_GLEAN_109255	Capana06g001463	99.6254	106.113	156.617	117.737	51.3033	88.3065	263.024	80.5671	95.0969	110.136	85.1503	52.0795	31.771	40.652	250.56	22.9263	157.324
Chili_GLEAN_129160	NA	99.5046	97.2929	65.794	89.3569	40.2787	36.901	69.3653	63.9669	96.0766	107.309	67.3966	109.751	76.9435	93.3895	97.1755	52.5275	124.49
Chili_GLEAN_141702	Capana05g002420	99.3579	100.089	105.332	98.8905	93.5218	104.374	188.061	62.699	139.223	116.916	114.493	104.599	61.7139	67.2143	107.049	77.4733	84.2837
Chili_GLEAN_111545	Capana00g002946	99.3217	74.6697	83.4846	71.4553	12.792	18.7882	30.2098	12.4867	20.4233	58.8443	50.827	38.9042	8.75027	14.883	41.6489	57.0287	49.8555
Chili_GLEAN_114936	Capana02g001004	99.2899	107.519	138.196	120.948	38.8467	34.0231	66.9108	18.6512	30.441	24.3616	95.553	31.0096	26.257	28.935	115.401	171.965	151.686
Chili_GLEAN_141613	NA	99.0365	98.2582	89.6932	109.881	60.2318	68.9879	94.7053	102.506	121.173	135.917	105.648	112.47	23.4383	38.7834	110.232	84.0244	113.574
Chili_GLEAN_119414	Capana12g001027	98.8405	104.626	145.355	101.959	85.0368	74.8327	138.116	122.425	186.302	250.959	116.624	283.942	122.938	47.024	52.6111	165.046	66.0194
Chili_GLEAN_112289	Capana12g002473	98.8241	101.676	78.1587	73.7977	78.8456	61.1509	53.408	31.4104	47.66	60.9682	63.083	70.9403	32.7846	23.2599	66.5842	63.9633	55.715
Chili_GLEAN_137233	Capana03g004550	98.8229	66.9125	52.9167	63.6648	36.943	21.1146	29.6544	33.9465	50.945	23.9391	46.0016	20.9683	40.9476	24.3209	90.0112	96.1738	117.738
Chili_GLEAN_102066	Capana00g001507	98.7641	81.7552	4.58619	9.49118	0.262321	0	0.124161	0.253392	0	0.0612373	1.45987	0.221178	8.25696	1.67789	5.22246	0.270314	0.477439
Chili_GLEAN_101631	Capana03g004482	98.6638	142.621	523.388	184.813	29.3725	36.1541	130.01	204.023	470.223	613.988	130.723	1393.99	318.951	201.581	258.697	226.681	287.164
Chili_GLEAN_110763	Capana03g003700	98.6067	146.784	262.369	197.039	160.062	188.019	488.792	359.8	388.579	439.978	269.57	598.138	162.381	198.386	410.148	334.771	170.173
Chili_GLEAN_116974	NA	98.5915	101.938	80.8556	88.3077	34.1345	28.3605	71.7084	48.932	69.3344	71.0251	62.7562	70.2654	230.587	137.502	97.8591	105.524	93.5347
Chili_GLEAN_123505	Capana12g001335	98.5838	128.158	165.572	150.944	86.8999	68.8789	197.154	105.795	161.476	178.32	135.113	172.199	64.9945	61.5596	83.0915	97.6388	104.081
Chili_GLEAN_135321	Capana02g003269	98.4868	100.49	133.325	112.62	69.8193	60.8649	71.8591	67.0684	110.364	86.962	111.84	106.066	73.5912	70.3774	117.324	118.561	116.667
Chili_GLEAN_123049	Capana04g000697	98.4762	74.8885	40.8643	43.1549	17.0305	9.18142	17.8359	29.0254	35.3408	40.1224	26.0985	19.7511	104.45	112.139	144.027	66.8193	134.878
Chili_GLEAN_118226	Capana01g001041	98.4705	138.029	162.281	146.843	53.7599	70.6257	155.131	32.7513	68.3705	73.8022	115.447	80.8695	36.5202	34.4648	288.019	101.039	218.168
Chili_GLEAN_141682	Capana05g002400	98.4591	16.6595	25.5412	23.1805	17.6147	15.2602	14.5717	21.8591	21.1595	47.8036	20.9192	38.6063	30.2926	37.581	18.3882	22.1089	20.6966
Chili_GLEAN_122988	Capana03g001333	98.4137	62.2538	131.042	98.996	68.4238	63.9244	138.191	165.237	275.1	216.252	82.4066	308.213	43.0686	58.3021	16.0798	50.8876	14.4902
Chili_GLEAN_111033	Capana09g002265	98.3515	107.188	94.1857	121.455	92.2091	108.014	56.1587	81.8281	81.7401	91.2616	91.7921	127.619	111.791	73.2329	129.724	92.3081	137.832
Chili_GLEAN_120568	Capana01g000221	98.303	91.5529	103.745	101.278	30.4671	49.6458	138.955	136.977	154.866	169.029	121.229	115.546	35.2321	67.654	112.652	128.586	151.002
Chili_GLEAN_119258	Capana02g002061	98.2935	134.401	86.6263	93.4868	34.9711	32.9699	105.572	75.4815	113.637	66.951	67.7755	61.5119	25.2299	68.5831	120.6	138.974	155.491
Chili_GLEAN_127528	Capana00g004025	98.2657	162.51	224.469	220.615	111.176	140.352	160.003	81.0473	101.655	100.894	192.677	204.273	46.9179	41.2449	95.6318	285.335	132.248
Chili_GLEAN_141828	Capana01g002129	98.2407	84.3789	36.075	46.5501	35.8455	14.7598	16.035	20.9901	25.4673	10.4649	34.2795	12.5991	19.8053	25.2153	54.4033	13.1354	53.6519
Chili_GLEAN_114977	Capana06g000266	98.0805	299.956	591.579	403.095	337.392	202.655	344.672	91.0231	100.854	42.3989	516.606	176.558	108.154	54.56	224.536	170.974	208.117
Chili_GLEAN_123596	Capana01g003113	98.0271	160.864	264.691	262.648	210.756	189.02	344.813	374.265	938.56	1544.53	654.417	1319.44	182.433	173.984	95.4418	252.43	94.36
Chili_GLEAN_135369	Capana02g003317	97.9408	88.4795	61.9399	66.4358	31.4314	17.5426	37.0142	12.2661	31.5924	9.74417	44.5368	14.8409	29.4891	25.6052	30.3265	52.4705	42.8889
Chili_GLEAN_129702	Capana04g000373	97.9393	139.391	12.8462	38.1549	8.48967	11.2243	6.89535	26.0093	20.2992	6.89548	6.17479	15.7564	45.3452	48.789	16.4075	67.8128	32.8104
Chili_GLEAN_136586	NA	97.9049	114.974	149.793	87.7098	67.7796	118.459	580.824	29.7817	132.39	81.7985	218.237	50.0655	20.3732	35.685	203.755	24.5844	131.825
Chili_GLEAN_114640	Capana05g000443	97.8932	113.997	141.054	147.638	57.5437	60.9331	95.2616	83.2424	102.398	127.235	111.66	158.216	50.9472	73.5899	145.526	110.521	162.18
Chili_GLEAN_122920	Capana12g002825	97.8221	100.491	91.4625	101.094	81.1362	82.9006	87.2886	61.1506	73.8592	86.5661	109.127	83.9601	144.491	96.6734	65.4829	95.2942	68.1826
Chili_GLEAN_121841	Capana08g002480	97.7732	70.5021	52.783	128.516	142.914	104.368	94.4935	9.02633	22.1492	1.53981	125.128	8.40405	2.45573	40.7279	0.50751	0	0
Chili_GLEAN_110826	Capana01g000156	97.7168	82.3969	126.224	113.273	66.8739	69.4586	123.805	122.963	174.186	264.192	125.484	325.423	177.944	145.535	123.268	130.187	136.473
Chili_GLEAN_112157	Capana05g000358	97.5265	96.3296	106.169	118.089	79.5388	50.4001	59.8389	21.8422	18.562	11.8052	72.3679	17.705	197.466	181.286	140.656	93.1291	81.8965
Chili_GLEAN_114978	Capana06g000265	97.4794	126.041	124.829	132.636	88.6126	88.5045	101.844	88.6686	102.597	112.135	130.77	147.456	95.7653	70.8776	104.295	173.302	120.39
Chili_GLEAN_107813	Capana01g002641	97.4588	62.8976	37.0723	45.3543	27.7538	23.5574	39.0291	23.792	19.7982	47.2485	27.812	39.9294	244.291	272.711	28.6325	12.4146	26.9158
Chili_GLEAN_119989	Capana08g001886	97.3762	86.0634	80.4363	67.3355	165.731	116.074	68.3165	110.96	97.6949	18.0323	133.554	43.2158	32.9562	17.9076	13.6027	34.5674	13.2952
Chili_GLEAN_103242	NA	97.2102	145.096	199.817	102.441	154.743	76.4302	172.336	54.4049	115.91	101.466	188.589	244.637	120.441	49.4894	93.5643	132.491	88.4567
Chili_GLEAN_125949	Capana01g001444	97.2034	103.473	123.139	125.071	68.9338	74.0527	76.5347	90.6439	116.402	151.801	91.8617	167.928	118.594	79.1308	110.721	108.712	103.179
Chili_GLEAN_119603	Capana06g001118	97.1894	131.208	28.1752	51.5013	4.31585	0.369898	1.03996	0	0.08882	0	2.3544	0	9.64085	29.8744	54.7914	36.4684	36.6436
Chili_GLEAN_119638	NA	97.1589	125.37	78.3983	115.638	35.7706	36.4579	58.5014	53.4458	65.6571	94.372	113.22	67.8031	48.6287	45.7411	44.3736	36.2475	57.2348
Chili_GLEAN_126836	Capana07g002409	97.1553	89.1049	145.105	105.952	58.3389	48.6618	95.5682	62.3483	63.1066	61.9128	128.446	62.0968	96.9409	101.414	61.1227	136.755	85.0949
Chili_GLEAN_128136	Capana10g000223	97.1442	129.333	172.036	161.297	83.9773	99.7571	137.189	91.8428	98.4428	90.7613	179.722	203.213	41.535	34.9809	145.301	88.0079	120.493
Chili_GLEAN_114078	Capana06g000002	97.1302	114.725	149.153	156.628	58.1246	66.2233	119.701	68.011	107.997	158.32	115.963	178.033	41.5354	47.7007	80.4997	128.437	136.757
Chili_GLEAN_104051	NA	97.1232	122.405	80.4056	201.549	21.4254	13.711	29.3475	10.7871	15.0652	34.2536	58.88	20.2182	121.167	199.403	349.932	144.412	865.192
Chili_GLEAN_139773	Capana02g000307	97.1131	94.4771	137.531	117.476	87.0469	68.263	159.08	74.3998	93.1244	86.6319	126.913	117.538	39.1027	59.6072	34.3448	158.245	53.4584
Chili_GLEAN_102036	NA	97.0993	395.148	702.634	987.442	447.696	425.141	630.067	392.307	623.619	374.393	491.218	195.266	132.585	233.604	1081.19	419.225	1083.71
Chili_GLEAN_108009	Capana02g002977	97.0727	126.27	185.525	134.75	122.831	118.122	183.398	71.0376	125.706	118.553	225.693	260.966	95.904	64.4723	136.388	118.064	176.728
Chili_GLEAN_120061	Capana03g001135	97.0377	131.808	179.203	163.213	115.61	86.9656	73.2813	67.1229	135.918	63.3685	164.401	102.332	77.777	52.4006	88.1709	232.823	114.322
Chili_GLEAN_108113	Capana08g001499	97.0301	31.6874	94.8011	108.617	64.077	25.5943	9.63722	24.8741	12.8789	5.96472	25.5027	8.07882	12.1611	6.94589	41.4689	98.5302	12.0413
Chili_GLEAN_139301	Capana09g000087	96.971	130.408	121.003	117.055	111.205	70.2722	105.434	56.2401	86.4101	40.5742	120.265	80.8034	66.8771	34.4504	89.4947	127.602	69.3945
Chili_GLEAN_127742	NA	96.8906	251.59	432.014	157.989	109.766	164.313	32.9466	95.1681	65.4551	0	175.164	3.91268	64.4254	354.817	194.351	2629.96	134.486
Chili_GLEAN_110040	Capana05g000208	96.8094	89.9211	36.5267	169.274	43.5366	42.8481	11.4046	177.886	407.507	1476.02	89.8892	1003.47	457.204	438.58	17.2884	28.5076	180.389
Chili_GLEAN_101626	Capana03g003936	96.8008	97.008	186.196	129.81	88.3696	94.0181	123.141	96.1094	137.081	126	177.663	194.832	38.4948	51.1237	115.042	177.454	123.194
Chili_GLEAN_106515	Capana02g001976	96.7908	106.367	80.7218	90.7796	38.6336	34.8178	30.4548	32.2175	39.9148	40.3251	50.0018	63.1566	20.1782	25.0314	77.7484	68.9531	96.729
Chili_GLEAN_106512	Capana02g001973	96.6924	100.358	89.98	95.1263	53.1656	57.4527	56.3082	58.279	81.4442	107.532	92.411	128.188	24.0929	24.781	95.7549	58.3324	102.418
Chili_GLEAN_119169	Capana01g000860	96.6481	124.647	148.616	141.65	93.3009	84.9286	151.091	81.1051	143.4	71.9546	160.973	78.1603	35.1373	42.322	171.302	80.8613	190.359
Chili_GLEAN_142045	Capana12g001176	96.6064	94.7713	205.807	88.7562	58.0956	46.4418	149.527	23.6627	88.1826	78.9975	137.98	54.7776	38.3291	48.4962	87.1335	185.529	88.1261
Chili_GLEAN_141748	Capana05g002466	96.6064	327.801	139.863	104.319	93.1951	28.489	4.75928	2.96498	3.77382	0.0988341	135.94	1.66587	102.258	10.453	10.139	0.163603	8.64133
Chili_GLEAN_134677	Capana10g000065	96.6064	42.9741	51.1956	9.91788	109.219	287.99	851.801	0.110184	0.258224	0	454.577	0.25647	5.61729	20.7793	190.823	0.470171	16.49
Chili_GLEAN_113440	Capana04g002753	96.4513	55.1265	6.76459	30.5601	2.38771	0.367522	0.3229	1.31796	1.43405	0.364014	2.028	1.91735	8.60915	17.604	35.9368	2.61111	66.0861
Chili_GLEAN_140748	NA	96.4317	99.3345	86.7197	96.3513	40.2865	33.5196	34.7477	32.118	39.4518	42.1144	50.5022	44.1803	23.9001	25.437	90.1893	91.0004	115.769
Chili_GLEAN_122096	Capana06g000118	96.4043	88.3189	45.6165	50.3667	22.9468	16.0681	26.4093	18.6247	25.3806	15.8703	31.0101	18.8928	15.1785	23.9225	73.0218	45.4769	59.0693
Chili_GLEAN_114277	Capana07g001815	96.3908	85.041	51.216	56.4179	160.31	118.859	56.115	11.3343	8.91174	2.41901	99.9975	6.0531	35.8971	31.3468	48.365	74.9555	57.8476
Chili_GLEAN_109017	Capana05g002333	96.3855	68.4782	71.4261	64.5269	43.8013	57.2109	59.4814	71.6194	74.3155	74.5022	69.7235	57.1456	62.2739	64.4712	55.0096	78.9285	48.874
Chili_GLEAN_116459	Capana06g000161	96.2771	111.983	146.185	117.963	115.333	93.2277	151.626	118.152	184.988	149.18	159.782	228.967	77.8258	60.5518	126.185	150.558	104.405
Chili_GLEAN_138720	NA	96.2495	149.358	132.101	95.205	152.905	128.724	83.8335	142.827	70.0409	71.494	166.001	102.71	390.642	78.3571	23.6761	49.7875	29.7299
Chili_GLEAN_129692	Capana04g000363	96.1985	87.5428	94.0465	97.9821	67.4233	54.7949	38.2808	32.1558	47.2516	33.7405	93.3087	33.1022	44.5731	63.337	67.4337	102.117	151.439
Chili_GLEAN_112911	Capana01g000337	96.1507	82.6981	113.832	120.186	92.3134	68.815	131.488	57.8577	118.826	54.3261	82.9055	56.9582	77.3839	42.1841	22.2993	84.9501	28.1329
Chili_GLEAN_103571	Capana08g001479	96.1261	122.122	153.985	131.352	43.2499	43.3958	56.4254	24.5421	35.1243	27.105	67.2639	29.3622	28.6858	15.9451	62.6	56.0929	77.6585
Chili_GLEAN_130900	Capana00g004313	96.1227	135.366	197.631	182.569	159.855	173.021	321.504	171.214	289.17	273.327	193.61	310.898	71.9887	87.1639	61.2279	255.021	104.078
Chili_GLEAN_133110	Capana08g002267	96.0026	135.463	122.325	229.137	70.4024	720.053	350.731	1658.11	1057.04	223.251	276.414	555.789	42.3132	124.597	273.47	78.8499	331.195
Chili_GLEAN_113987	Capana03g000964	95.951	65.0074	102.448	64.5992	21.3786	44.2966	93.1389	34.3264	25.8116	79.4964	41.0613	48.709	22.1896	19.594	52.1983	56.299	27.7684
Chili_GLEAN_106159	Capana02g003093	95.9009	48.8142	23.5922	11.4744	1.58527	0.0964228	0	0	0.115765	0	0.0989889	0	6.54242	9.15865	9.20704	37.5723	13.6154
Chili_GLEAN_115455	Capana04g002097	95.8699	139.005	185.329	208.711	74.2229	69.9066	83.6439	79.2472	155.084	140.969	145.231	178.382	47.3992	57.1575	138.485	160.121	169.546
Chili_GLEAN_116685	Capana03g001241	95.8469	51.6484	78.7264	62.7827	17.7471	60.854	72.6196	112.121	83.4294	17.9082	48.0672	52.4531	2.17983	12.3037	30.228	16.3706	25.6024
Chili_GLEAN_134845	Capana05g002051	95.8421	96.8631	136.351	85.7212	52.858	94.9139	233.69	314.701	412.858	415.707	127.271	258.42	17.9877	30.8065	102.478	134.391	86.3559
Chili_GLEAN_100756	Capana00g000756	95.8067	68.26	387.824	1193.34	214.151	87.6634	23.5393	48.9131	31.8987	37.1511	54.9167	60.9924	22.6471	37.6328	10.6098	97.6815	8.93403
Chili_GLEAN_133505	Capana03g000117	95.8014	98.7378	58.6683	62.6349	15.9294	14.5173	30.8769	27.3307	33.9144	36.3363	37.3691	62.7635	51.0646	62.9583	132.456	31.7354	173.087
Chili_GLEAN_109606	Capana04g000609	95.7119	66.8212	37.9745	51.3763	69.2523	51.3176	33.8422	60.6534	37.9212	43.4168	53.635	33.8737	15.3328	19.192	55.6076	40.4581	54.2012
Chili_GLEAN_129121	Capana00g004121	95.6985	83.1114	111.618	89.3889	74.6567	68.395	89.4615	86.1641	105.097	138.786	117.08	124.581	54.6672	43.8933	95.4444	99.6175	77.5269
Chili_GLEAN_118491	Capana04g002894	95.648	98.0498	156.087	132.921	58.2453	63.5109	103.778	30.0068	48.0403	36.3431	87.1387	66.7999	58.499	32.346	123.189	70.7215	97.0173
Chili_GLEAN_141623	Capana00g005041	95.6247	71.2682	59.0912	57.0805	38.8523	67.3274	292.656	34.1343	38.3226	90.0073	105.469	38.4784	12.0227	14.5794	73.6664	52.8097	43.1015
Chili_GLEAN_121778	Capana08g002012	95.5767	42.2842	5.06349	6.53107	23.2855	41.2451	189.954	0.255602	0.199673	2.71794	74.0997	0.198317	3.67191	4.69394	28.096	0.272672	10.0907
Chili_GLEAN_109364	Capana01g000957	95.5664	127.441	107.852	204.733	18.9455	23.6098	70.8104	138.727	171.308	21.4527	95.793	71.2405	44.8857	123.354	136.47	66.6467	163.973
Chili_GLEAN_132997	Capana10g001009	95.525	88.9611	102.809	93.1674	55.5322	46.5906	78.4515	76.6081	77.8501	50.9032	65.2532	49.2567	41.7291	65.3487	54.8793	123.724	107.563
Chili_GLEAN_110081	Capana08g000912	95.5048	103.935	87.5087	109.02	70.345	95.9035	59.5618	34.9394	54.4077	51.5203	82.2268	64.1817	54.6441	57.038	98.9725	67.7986	103.804
Chili_GLEAN_120589	Capana01g000242	95.4654	112.827	113.213	143.065	40.1969	57.9429	196.536	156.296	179.291	251.534	121.456	188.078	79.2645	245.178	133.111	100.754	118.772
Chili_GLEAN_132428	Capana03g003647	95.4502	112.982	101.2	122.628	106.035	83.6481	39.9902	34.4927	38.3627	26.2226	74.7445	35.2446	126.592	45.835	131.039	140.324	97.6908
Chili_GLEAN_130671	Capana03g004271	95.2917	109.196	99.3672	141.962	36.2449	13.4953	18.1544	12.7636	7.16649	3.08458	47.4693	6.85994	10.5748	24.5569	33.5709	126.09	126.83
Chili_GLEAN_122450	Capana02g002799	95.2745	189.295	179.802	268.352	127.335	37.3869	17.1069	8.48561	3.97731	1.48433	65.6702	3.19787	77.5586	33.735	11.8766	163.545	23.9284
Chili_GLEAN_103850	Capana09g002152	95.2721	97.9927	55.7065	78.0022	53.6219	51.6202	80.5148	86.0446	121.531	119.513	73.9846	94.0632	55.8505	66.0074	44.982	139.468	151.484
Chili_GLEAN_136158	Capana12g002457	95.249	99.0932	76.4859	112.825	81.6989	52.8062	84.3014	54.7227	73.2921	96.7417	75.6691	98.4374	33.4417	76.3033	66.2435	100.444	87.5747
Chili_GLEAN_133951	Capana02g003514	95.2309	78.531	86.8298	80.1761	41.1422	29.5242	31.9849	13.0435	18.2181	7.62724	57.7902	11.6563	20.5354	20.1428	56.4234	46.5268	46.1748
Chili_GLEAN_101255	Capana07g000536	95.2307	120.564	113.049	132.985	117.094	62.3255	183.107	133.143	141.668	80.0212	162.121	90.9975	101.053	85.6392	99.5692	89.6434	112.794
Chili_GLEAN_139328	NA	95.2263	104.174	122.902	136.844	40.7663	48.5475	53.4242	49.3648	62.3339	43.4093	74.1299	63.2995	42.1192	65.5423	116.911	140.163	103.19
Chili_GLEAN_102852	Capana11g002151	95.2083	88.9491	67.5904	67.9849	14.7748	10.2765	18.779	5.04009	6.57833	6.48816	34.725	8.15982	29.4269	39.0972	88.7777	64.3605	95.932
Chili_GLEAN_119273	Capana02g002076	95.1811	102.252	136.362	170.678	54.7644	51.0677	98.0338	67.0264	91.968	84.858	106.009	82.788	22.6516	35.9646	70.1799	112.482	138.202
Chili_GLEAN_131389	NA	95.1529	84.7344	60.1507	68.7906	107.566	124.752	60.5371	196.92	112.81	54.9925	96.7673	102.095	31.878	56.929	76.2376	119.854	292.445
Chili_GLEAN_119166	NA	95.0483	68.8808	51.0803	54.6299	7.83013	0.461378	2.08471	0	0	0.456975	14.9202	0	8.19896	0.500842	7.62493	11.851	17.0507
Chili_GLEAN_107276	Capana08g000962	95.0188	100.743	34.8715	45.9245	21.623	11.6245	7.81006	5.82385	4.05352	1.90482	17.1988	3.72023	31.2532	19.2994	64.3512	48.7213	67.2304
Chili_GLEAN_139696	Capana10g001065	95.003	74.5455	65.1465	88.1386	121.336	72.1961	71.7769	60.199	103.245	97.694	84.6273	109.869	90.3154	34.0157	62.4443	37.2667	52.3431
Chili_GLEAN_102498	Capana00g001653	95.0029	148.606	11.6509	18.8193	0.894219	0.261635	0	0.953139	0.104707	0	0.268598	0.173326	104.51	56.8975	141.39	34.1896	80.4305
Chili_GLEAN_104756	Capana02g001555	94.87	39.8225	64.7368	28.2838	46.9256	58.4028	269.979	25.0707	35.0171	40.6932	69.0981	6.68835	23.0307	30.2911	224.014	1.22613	81.7529
Chili_GLEAN_128080	NA	94.8174	76.7961	56.3899	59.193	27.9818	34.5649	40.9298	99.8135	68.9737	22.9021	40.4608	29.8468	13.3502	41.5754	7.68455	91.8015	58.0288
Chili_GLEAN_115985	NA	94.7383	79.1659	100.259	99.4422	36.3347	34.1369	70.8149	88.7772	166.358	108.947	69.8473	114.204	14.6807	24.3185	75.3085	54.5434	78.3245
Chili_GLEAN_121728	Capana08g001962	94.7175	94.6703	84.1285	79.0163	58.5223	45.0256	43.1643	49.6943	65.1859	35.376	67.2235	57.3115	10.5419	19.0824	98.3053	33.6681	64.6114
Chili_GLEAN_137570	Capana01g002361	94.7069	136.828	71.435	101.74	110.032	79.7899	66.4817	190.673	147.697	23.7165	144.606	68.7002	75.3763	102.49	18.4928	63.4988	55.5784
Chili_GLEAN_103377	Capana05g002474	94.6077	45.3413	32.7619	25.3545	25.4243	10.2092	23.9191	17.2822	33.574	10.5514	29.0123	18.5256	9.40182	13.9735	21.5543	59.3522	14.8533
Chili_GLEAN_130722	Capana11g001771	94.5826	164.541	147.557	170.299	98.526	86.1759	100.61	79.4536	160.591	184.477	138.302	247.111	115.918	80.6663	157.729	153.013	137.509
Chili_GLEAN_134574	Capana01g001324	94.5378	93.0808	62.9158	68.0632	38.3495	30.3205	61.3509	42.7868	55.9832	66.0231	59.4251	46.2355	14.0517	28.9743	66.4184	82.9027	68.7721
Chili_GLEAN_140762	Capana03g001932	94.5363	98.3938	184.59	165.584	116.382	110.335	152.641	60.0835	118.731	63.1409	143.897	70.1703	40.0507	45.2475	42.272	146.505	123.972
Chili_GLEAN_121940	Capana04g001015	94.4436	111.067	142.514	105.171	44.8334	88.0578	266.864	57.5791	130.903	118.457	102.071	86.8674	19.3126	14.9468	21.1677	72.0993	34.4413
Chili_GLEAN_133039	Capana08g002338	94.3694	86.8439	96.5474	84.1681	62.232	51.7445	60.2673	54.0846	71.1582	78.7486	78.8306	97.0863	44.1137	47.437	60.841	96.3718	81.6864
Chili_GLEAN_105616	Capana03g000891	94.2565	47.2536	2.43943	19.3204	2.09112	2.08742	0	0.594102	1.81001	0	3.33352	1.93601	4.12164	2.0142	8.09205	18.8866	26.9936
Chili_GLEAN_107609	Capana11g002374	94.2112	203.208	232.027	230.619	159.67	131.916	137.62	97.9188	174.77	151.38	185.848	240.606	93.5704	55.817	276.745	134.497	324.301
Chili_GLEAN_116494	Capana08g001523	94.0989	112.648	125.9	129.885	125.346	104.691	116.657	88.0472	119.077	120.413	116.384	165.241	118.94	78.1396	127.73	146.849	108.508
Chili_GLEAN_114336	NA	94.0763	62.3849	35.2892	43.5235	38.1439	49.2422	26.0556	85.2055	73.3484	50.3913	51.8112	112.321	40.0507	76.7433	44.0229	59.4061	36.5153
Chili_GLEAN_140475	Capana06g002759	94.0519	60.9007	51.8441	64.0718	62.3611	40.8453	26.5133	70.1725	62.1655	107.881	42.9912	66.6632	38.4362	9.8531	31.0618	40.8116	25.0328
Chili_GLEAN_128557	Capana11g000061	94.0188	70.097	50.8979	75.4519	81.2726	57.0832	66.1648	71.4407	83.9428	108.523	61.1588	78.1193	43.5304	26.2003	53.9343	51.2964	55.1534
Chili_GLEAN_117288	Capana05g002310	94.0055	70.8887	148.483	141.138	79.2387	112.111	143.393	24.5745	52.8365	102.324	242.162	31.3555	32.5856	133.524	63.3022	68.4252	110.448
Chili_GLEAN_138757	Capana12g000458	93.9802	58.7798	28.8257	30.5871	20.326	28.1194	66.0483	7.72563	17.1552	19.7227	38.0199	14.6543	83.9449	54.7182	81.7998	102.587	25.9192
Chili_GLEAN_136308	Capana10g001105	93.9777	98.4593	65.9249	66.692	30.961	17.6595	5.12905	8.07493	11.5647	3.03562	24.5721	4.17681	43.383	44.8356	31.8023	26.4807	41.3776
Chili_GLEAN_119320	Capana06g002146	93.9383	119.082	123.15	123.519	70.0895	83.2827	116.286	62.9306	69.2762	66.7431	128.962	124.406	44.2758	48.752	163.035	148.024	119.869
Chili_GLEAN_116960	Capana03g001780	93.9356	113.298	68.1426	85.3438	48.3167	80.3257	163.658	99.2131	61.2002	109.268	143.563	80.4266	66.2888	95.2537	96.5905	168.223	184.74
Chili_GLEAN_109339	NA	93.8851	112.95	327.348	195.614	214.743	204.116	244.244	279.88	578.825	264.12	228.471	365.007	99.5843	64.1272	64.5494	135.414	70.1687
Chili_GLEAN_135457	NA	93.8433	81.9414	68.3384	80.2698	51.6839	63.9986	78.1355	93.1431	98.6655	120.923	82.8738	223.417	70.4934	59.111	98.8226	66.4742	103.996
Chili_GLEAN_117112	Capana02g000934	93.7846	92.1917	26.5276	40.6208	24.3203	20.4219	21.8381	114.441	116.84	68.0563	34.9676	58.6385	54.4702	76.27	56.3179	96.2166	52.9465
Chili_GLEAN_141393	Capana10g001362	93.7746	64.6231	38.5926	51.617	6.28944	3.95301	20.6038	7.62182	5.69519	2.52714	14.6465	1.37128	34.4464	27.2292	254.102	9.97696	60.7343
Chili_GLEAN_109970	NA	93.7483	81.7947	130.427	165.571	55.073	40.2423	41.9368	39.1509	59.4411	37.2178	112.862	33.9087	52.2281	64.7686	133.028	214.517	173.094
Chili_GLEAN_119487	Capana03g001261	93.7274	71.0511	61.3472	66.278	48.4514	52.8538	71.0459	116.605	79.2351	62.4815	62.2098	69.9719	21.0404	29.9212	56.7017	61.9633	49.4507
Chili_GLEAN_116979	NA	93.7252	98.1886	161.016	133.028	76.4133	84.8377	162.132	72.1927	127.072	117.878	152.398	123.875	30.3218	38.6518	123.485	79.9761	116.261
Chili_GLEAN_129575	NA	93.701	89.9921	89.4732	83.3102	55.0943	48.8766	75.3161	63.1356	110.391	57.8365	69.7183	62.8994	64.6278	43.7766	95.1811	70.5256	86.8396
Chili_GLEAN_138033	Capana05g002104	93.6534	87.0752	120.629	113.048	101.658	77.2909	180.426	80.2478	149.485	137.425	142.153	160.647	105.844	55.5278	106.316	67.9941	83.7142
Chili_GLEAN_128317	NA	93.6455	68.137	57.7251	38.4799	26.2026	31.9748	47.175	45.2317	44.7666	54.7068	51.9918	47.476	19.4403	24.9127	81.6951	34.4419	49.4966
Chili_GLEAN_124023	NA	93.6224	76.3384	41.6354	59.8834	23.9425	18.5963	22.7896	30.0446	37.9405	24.0798	30.9116	30.4723	76.5002	105.296	59.0679	31.7342	40.9381
Chili_GLEAN_113389	NA	93.6162	132.339	71.2571	128.625	24.0567	3.26919	1.23097	5.0244	3.67969	0.404749	6.71239	0.243647	0.440118	45.0257	17.7592	18.3132	105.038
Chili_GLEAN_134961	Capana11g000464	93.5756	89.341	7.82431	30.1361	1.69557	1.76681	2.3654	4.39635	5.25257	8.83305	8.2054	9.02927	30.9895	25.9377	18.642	43.2212	78.0558
Chili_GLEAN_140790	NA	93.5396	207.95	551.206	526.415	109.808	72.1947	66.3357	3.14025	6.13281	0.674582	211.161	0.812157	34.1091	365.972	124.231	238.592	196.477
Chili_GLEAN_117583	NA	93.4925	98.6015	83.0212	87.4702	35.5657	30.3933	47.2163	31.3482	49.7336	64.2826	57.0365	49.7178	60.1632	68.8788	91.2621	125.987	127.603
Chili_GLEAN_102812	Capana00g001751	93.4834	95.5684	60.9507	73.7304	60.1604	37.7296	61.2833	56.9757	65.0607	55.81	65.8852	56.0178	34.1281	56.8844	28.9806	79.7831	59.7124
Chili_GLEAN_102668	Capana11g000844	93.4648	114.391	76.471	101.966	74.4206	72.8218	67.691	82.1189	95.8588	111.602	81.8776	123.755	66.6416	50.9332	143.863	77.7846	157.349
Chili_GLEAN_141048	Capana08g000222	93.4586	91.6755	87.1098	80.2061	72.2066	60.8428	103.934	77.9982	105.867	85.1883	98.1475	84.165	69.1627	47.6773	76.7253	113.718	87.8617
Chili_GLEAN_127447	Capana08g001190	93.3934	101.509	116.181	106.311	69.7827	61.2226	76.5195	55.125	113.083	120.617	117.548	145.102	54.5634	45.3906	87.002	76.6927	70.2674
Chili_GLEAN_131135	Capana06g001373	93.3353	127.316	147.072	125.924	85.7343	91.9668	130.03	66.4415	77.1571	50.3652	158.898	27.9507	29.1565	78.2263	97.3475	96.9751	97.0735
Chili_GLEAN_106732	Capana09g000118	93.3243	103.801	172.113	150.434	70.7196	67.6079	100.032	51.2908	75.292	65.4915	148.584	69.6643	241.074	249.254	75.1545	100.774	136.542
Chili_GLEAN_109209	Capana06g000900	93.313	126.433	180.977	194.67	122.315	149.569	110.28	74.9378	134.789	128.462	138.658	126.606	218.59	100.037	300.987	157.353	246.221
Chili_GLEAN_111121	Capana05g002562	93.3001	101.223	77.608	106.737	47.5084	57.1344	68.3815	71.094	97.3287	99.9741	56.0401	81.9748	94.2781	96.3947	149.998	60.4929	120.387
Chili_GLEAN_115339	Capana00g003177	93.252	99.3399	63.5046	90.9526	60.5255	48.8676	51.6111	39.8419	101.958	99.9014	57.2039	73.3733	113.605	35.4189	78.6086	53.5762	66.5644
Chili_GLEAN_117822	Capana04g000624	93.2108	110.297	77.1847	93.5522	59.7903	57.1983	96.693	114.545	110.455	106.359	88.8743	114.381	51.7351	85.6664	101.316	59.8402	171.412
Chili_GLEAN_112062	Capana11g000044	93.1904	78.8803	81.8366	75.1662	53.3616	52.5705	87.6648	70.3635	97.5984	94.0138	72.3601	98.5228	91.9087	83.2168	107.792	110.121	80.1049
Chili_GLEAN_116228	Capana11g000432	93.17	117.372	84.4423	99.564	55.0895	49.0133	60.9566	58.1922	75.157	83.9753	75.3	75.5184	46.8606	50.312	94.5281	70.3963	135.886
Chili_GLEAN_119652	Capana07g002013	93.1307	119.168	75.2889	90.5345	43.8332	51.0623	176.549	45.9102	125.938	181.364	66.2376	100.444	40.6703	30.1642	86.3503	27.2571	64.19
Chili_GLEAN_112585	Capana00g003007	93.1219	151.763	3.30879	48.1397	19.3976	29.4593	2.53646	12.7954	3.58815	0.56383	21.7693	8.01853	39.1617	125.252	129.271	15.7887	473.818
Chili_GLEAN_140153	Capana01g003047	93.1094	75.1894	53.4159	61.9202	53.8532	42.3257	27.488	20.7882	22.844	24.8069	36.0772	19.3319	15.1602	12.5403	98.5184	37.1377	53.7602
Chili_GLEAN_141759	Capana08g000331	93.0447	57.1653	64.9711	49.1012	25.5147	30.4258	42.1266	49.4701	56.407	78.2147	36.9753	68.738	30.5282	26.6767	49.7683	34.8194	28.4964
Chili_GLEAN_104900	Capana06g000596	92.9976	93.7276	103.036	115.093	78.2608	75.3605	94.6858	89.3925	89.0569	107.81	106.075	119.681	85.4132	98.8852	123.832	112.02	151.199
Chili_GLEAN_105015	Capana12g001018	92.941	182.646	218.117	191.665	115.154	75.6468	46.3086	5.30121	3.64144	3.35748	153.763	5.58463	71.4322	56.3588	93.5882	17.3558	79.9081
Chili_GLEAN_121904	NA	92.9277	112.916	83.9984	69.6595	72.6394	67.7722	69.0486	58.2298	56.8036	47.0018	81.5363	58.1122	27.8498	46.5783	129.579	52.8008	118.023
Chili_GLEAN_133415	Capana03g000027	92.8179	85.4099	70.0928	58.8204	12.661	20.6653	23.8652	11.5296	9.40665	0.62498	20.6755	4.07571	39.5863	22.1475	20.4702	95.9832	24.4215
Chili_GLEAN_106670	Capana12g002858	92.7762	96.2235	77.6399	80.3031	32.5806	21.5486	44.6973	20.7229	33.4738	16.5689	60.5446	19.7225	62.804	83.7178	50.6761	51.6515	49.5242
Chili_GLEAN_115767	Capana09g002180	92.7755	94.1151	101.544	105.526	70.7626	83.2024	101.223	34.0928	61.7398	31.0517	123.256	26.7984	18.963	46.5961	59.5712	71.0861	73.8675
Chili_GLEAN_120461	Capana00g003486	92.7503	85.8062	39.1215	53.8501	15.9199	4.32687	11.1331	4.01767	1.51516	1.24996	13.0484	0.107491	14.8054	34.738	63.2866	12.5624	11.237
Chili_GLEAN_130244	Capana04g001165	92.7475	128.97	84.6055	151.214	21.1264	15.3666	35.3099	6.47947	14.7593	11.2393	25.6655	13.2496	5.15592	89.4355	22.5014	59.2381	131.181
Chili_GLEAN_109915	Capana01g002802	92.7422	85.8994	96.4837	124.378	38.7328	40.1265	44.956	79.953	113.37	54.6328	77.4066	74.7022	16.0628	34.0503	92.122	98.1009	116.443
Chili_GLEAN_127866	NA	92.7368	104.645	121.583	114.323	100.078	159.957	201.019	187.817	238.153	270.606	176.869	277.031	99.1267	111.814	102.66	74.3656	102.319
Chili_GLEAN_117290	Capana05g002308	92.6722	73.01	28.5888	42.5124	7.31085	6.89249	18.6178	9.25024	8.39168	51.0561	13.6535	28.4769	2.30016	13.6995	18.1825	603.964	33.5198
Chili_GLEAN_134505	Capana00g004516	92.6247	87.9333	116.066	105.296	74.6653	53.5772	111.436	29.9427	49.1487	48.5289	108.339	44.459	65.4467	63.0695	92.1358	143.551	60.3198
Chili_GLEAN_137030	NA	92.6188	116.061	117.356	115.404	95.4915	86.6183	92.4763	118.469	115.629	73.479	151.636	106.317	90.3372	131.464	53.2637	179.489	110.3
Chili_GLEAN_123356	NA	92.3826	97.7335	125.792	107.961	162.713	154.796	145.046	232.583	402.134	385.108	201.88	505.292	37.4569	51.8523	144.215	267.517	147.258
Chili_GLEAN_122134	Capana06g000080	92.2808	152.761	155.631	169.378	153.69	93.1812	92.7593	43.6354	91.1134	57.2463	135.766	100.804	141.568	57.1801	233.041	197.923	169.027
Chili_GLEAN_107118	Capana05g000746	92.2468	112.872	140.921	160.443	41.5503	64.0538	83.1742	77.3224	81.2235	81.9762	90.8092	96.6103	38.0551	52.0844	167.819	139.575	227.638
Chili_GLEAN_127239	Capana02g003579	92.1843	36.1236	45.9993	26.4295	0.641023	0.453255	2.12386	13.1581	4.53482	2.24465	1.86127	4.14371	0.650878	2.78814	4.99379	0.825696	6.33352
Chili_GLEAN_116406	Capana12g000340	92.1555	75.3757	95.9423	86.8501	99.0003	105.196	72.7613	100.412	91.2029	75.5603	116.38	115.085	86.2817	24.9778	48.798	101.025	38.9689
Chili_GLEAN_138737	Capana12g000438	92.14	80.9894	106.804	81.1382	47.7727	34.9731	90.5945	52.3949	135.317	101.808	88.2509	57.6492	35.134	60.5358	58.1038	24.7347	70.1915
Chili_GLEAN_100624	Capana00g000624	92.0877	38.0657	9.96067	20.5068	6.9003	3.46034	0.347452	0.283636	0.747807	0.205639	7.24694	0.330102	47.4049	107.055	59.2203	407.724	230.489
Chili_GLEAN_109093	NA	91.9892	29.3947	19.5608	9.38623	3.68117	4.10152	1.90077	0.646522	0.378791	0	26.2357	0.37622	2.71837	3.76736	11.9731	25.5189	2.78439
Chili_GLEAN_100606	Capana00g000606	91.9541	81.7672	71.6947	73.983	62.3607	73.7776	90.5703	60.2749	74.0807	103.969	84.3739	96.718	142.662	76.5382	106.154	121.727	98.3563
Chili_GLEAN_119951	Capana08g001924	91.9319	133.064	176.884	184.949	132.238	107.172	118.928	120.241	157.633	159.321	145.548	155.973	147.581	92.1907	184.814	140.699	202.754
Chili_GLEAN_121145	Capana09g001864	91.8767	85.8939	173.887	113.079	89.3186	70.6197	250.426	156.62	190.393	138.652	162.618	105.21	54.2995	72.5845	86.7795	28.3351	112.519
Chili_GLEAN_124221	NA	91.8112	119.537	39.5681	46.2393	13.0587	3.99991	6.20702	3.56605	3.11838	4.11609	10.6659	2.53971	315.262	252.233	6.86798	6.30248	11.0027
Chili_GLEAN_102508	Capana03g003828	91.8092	86.4327	91.7557	108.767	158.515	155.028	129.252	120.749	101.796	110.176	128.53	137.026	76.1238	85.6594	64.22	71.1524	73.4336
Chili_GLEAN_109659	Capana02g001512	91.8081	111.002	228.872	124.609	103.383	52.9958	132.819	50.2232	87.6789	46.5797	150.674	77.5959	56.6178	37.0159	85.7482	169.739	67.2403
Chili_GLEAN_103422	NA	91.662	94.8126	38.3404	36.7881	36.0159	30.7452	154.017	1.21159	0.405635	1.17122	44.5703	2.61873	13.0996	6.60165	61.2129	0	42.1167
Chili_GLEAN_101994	Capana04g002557	91.6467	78.0528	58.5326	63.5984	69.0817	46.9308	52.3163	61.4312	54.0454	58.2459	55.4559	63.5005	30.7395	37.2211	41.037	70.3493	52.4063
Chili_GLEAN_130209	Capana04g002077	91.6429	84.8014	67.09	81.9025	66.4439	63.2868	70.565	88.478	145.186	76.7426	58.2366	112.462	43.2589	73.1361	57.7932	114.252	101.491
Chili_GLEAN_141818	NA	91.6095	75.8457	97.1936	94.4924	60.9451	61.6497	63.388	39.6682	86.1554	57.6419	103.037	61.1638	49.3994	33.4614	107.772	77.6268	87.8684
Chili_GLEAN_124068	Capana00g003724	91.3561	76.8842	134.769	72.7065	50.177	62.2302	308.68	88.2684	71.4339	26.6606	263.616	40.3606	34.444	57.7166	58.4815	7.06406	54.9053
Chili_GLEAN_134866	Capana04g002166	91.3274	91.3727	59.4891	68.6395	34.9428	31.2628	39.9057	39.1187	55.5505	60.6515	46.6979	93.1983	49.3268	62.9104	62.717	48.2664	75.6579
Chili_GLEAN_107188	NA	91.2827	127.015	212.877	264.09	47.3478	32.5272	117.786	35.5726	71.1802	50.153	184.726	46.627	107.58	74.1246	54.2217	156.71	205.244
Chili_GLEAN_107256	NA	91.2394	90.978	92.6102	96.9645	37.4675	24.1629	42.1049	31.6404	61.2724	40.4596	85.0967	58.0138	16.3377	26.8178	54.3843	86.1009	102.798
Chili_GLEAN_103818	Capana11g000213	91.2089	140.207	375.899	234.9	180.844	196.5	239.981	133.223	163.035	27.3666	495.396	87.6022	45.5122	70.2203	408.082	179.959	277.374
Chili_GLEAN_129632	NA	91.1484	68.4376	100.243	99.2374	30.3418	37.6962	87.5068	58.2455	89.934	121.974	55.9958	115.195	22.4535	39.7363	84.8746	14.3083	74.8797
Chili_GLEAN_138308	Capana04g001519	91.1415	147.131	148.062	155.606	83.3845	107.427	107.553	54.7137	59.4122	90.1158	140.188	142.293	67.126	35.5287	91.6352	176.472	90.696
Chili_GLEAN_127022	Capana05g001782	91.1239	150.621	249.284	281.735	41.3265	23.8472	30.6057	39.4037	96.7304	99.9675	49.4809	84.5088	395.925	348.882	85.5239	44.2379	229.726
Chili_GLEAN_100520	NA	91.1174	118.661	54.4145	69.8609	43.0301	32.3762	44.4549	8.1932	7.25902	2.51128	93.9067	3.02344	16.8045	22.2306	58.4963	67.7912	112.527
Chili_GLEAN_124252	Capana09g001539	91.0739	80.0978	93.8585	99.3104	104.158	94.9839	89.4895	65.1706	78.862	84.2484	110.707	78.4393	23.9205	81.1529	121.484	137.186	162.231
Chili_GLEAN_113600	Capana08g001043	91.0643	127.003	89.8589	87.9863	19.4986	12.8273	5.26079	3.70219	5.91074	1.96836	24.9926	3.17767	45.4827	80.703	131.816	110.14	196.464
Chili_GLEAN_139377	Capana05g001236	90.9944	82.7395	118.86	106.783	92.8194	87.4187	150.079	106.625	145.676	142.926	111.13	164.856	88.1103	42.5196	72.5792	102.07	69.6272
Chili_GLEAN_139641	Capana03g000593	90.9726	105.479	79.4863	86.8692	17.6048	24.7271	83.4753	37.7108	43.6818	36.9563	64.5359	51.4428	24.4935	70.4405	90.0099	21.8572	28.5126
Chili_GLEAN_116538	Capana08g001567	90.9312	97.1806	136.87	116.962	52.0661	88.4317	170.471	205.875	262.516	332.781	156.101	247.558	36.0268	72.6037	110.669	109.771	92.6205
Chili_GLEAN_120142	Capana04g000524	90.8965	72.9397	76.645	71.8607	56.5636	53.5324	75.4315	69.3163	88.5476	73.7277	72.6896	84.9223	76.6269	54.3166	53.0308	96.2714	45.9736
Chili_GLEAN_130770	NA	90.8236	24.4216	30.1086	31.2839	28.205	87.9315	175.674	28.793	22.1299	64.9451	28.8497	29.9068	12.6921	12.7926	186.065	22.1287	48.3347
Chili_GLEAN_128113	Capana10g000200	90.7711	84.0998	102.608	80.3612	56.9163	71.6576	106.65	112.466	129.077	117.466	89.7261	121.447	67.3542	63.8758	79.6135	101.668	79.2618
Chili_GLEAN_140791	Capana03g001961	90.7378	99.2555	112.99	86.1358	92.7267	86.4178	379.905	718.824	995.166	1074.98	119.8	827.739	9.71755	26.554	36.0818	53.9126	47.3347
Chili_GLEAN_128495	Capana06g000734	90.6603	85.4962	136.522	196.407	108.11	58.4281	48.2567	68.3506	79.0741	88.2267	60.7864	70.1392	1421.7	752.119	72.5643	250.392	113.949
Chili_GLEAN_135395	Capana02g003343	90.636	79.2096	63.3949	67.713	63.0566	68.6471	56.0514	87.3437	80.4032	59.5931	72.8425	56.8113	42.598	55.3931	112.244	72.3144	120.75
Chili_GLEAN_120801	NA	90.6335	143.976	76.6205	178.165	37.1931	15.4562	60.225	16.7818	60.1015	2.97034	131.913	6.05188	90.1886	214.36	78.791	17.9025	138.696
Chili_GLEAN_118580	NA	90.5324	92.5802	90.7426	102.275	73.9921	67.317	69.3988	62.3913	69.4073	78.508	88.8914	115.047	39.8478	61.779	53.6282	97.1691	100.48
Chili_GLEAN_123856	Capana10g001668	90.5291	112.778	134.209	126.568	101.883	71.7239	124.324	54.3797	107.661	89.5111	133.23	81.4306	96.3512	68.6497	116.985	113.494	90.1061
Chili_GLEAN_134577	Capana01g001327	90.5215	88.6357	98.526	95.8556	42.9415	73.4454	145.367	87.7272	120.727	184.428	101.344	204.863	14.974	23.3194	57.2343	60.2994	68.6046
Chili_GLEAN_126187	Capana04g001639	90.521	90.2616	77.2419	104.132	108.585	143.421	131.288	314.149	282.727	352.538	131.977	216.951	307.476	177.694	191.084	69.0568	184.494
Chili_GLEAN_140443	Capana06g002727	90.481	99.8198	109.295	79.5517	151.874	65.7614	152.667	19.1146	47.7826	19.8635	110.923	23.9145	22.4364	12.3196	107.148	48.4289	78.0337
Chili_GLEAN_141773	Capana10g001723	90.3412	164.849	97.494	117.611	84.9315	70.1073	64.2655	30.0755	62.4007	46.5885	70.4064	61.9771	78.3096	40.2444	55.1647	69.0738	97.3431
Chili_GLEAN_127664	Capana03g001022	90.2583	93.3312	89.6581	81.3345	65.8404	68.051	153.561	127.546	196.492	148.199	97.4586	161.688	75.0722	49.524	48.5826	124.154	51.4508
Chili_GLEAN_121488	Capana11g001580	90.2006	80.8789	27.4983	45.7537	7.09606	2.61448	1.93029	21.2727	8.8629	5.86451	4.34185	8.61934	37.5165	234.144	105.431	130.865	152.947
Chili_GLEAN_105496	Capana09g000285	90.1815	71.7841	28.4724	49.9973	17.4319	13.7526	7.94017	4.0159	2.55927	0.681068	30.6374	5.32978	4.29538	11.4953	21.8864	28.9364	46.8796
Chili_GLEAN_120071	Capana03g001145	90.1372	91.8141	113.46	117.851	112.766	90.6052	90.9766	99.1142	104.181	82.7206	115.041	108.727	58.797	80.0565	62.6107	142.792	91.4997
Chili_GLEAN_111270	Capana01g003385	90.1267	120.764	144.329	142.265	69.527	71.095	109.321	79.2416	116.643	129.362	128.103	132.657	45.3482	47.7522	86.2217	144.207	165.594
Chili_GLEAN_107594	Capana00g002648	90.1041	61.1322	69.8215	70.5597	14.0039	10.9628	18.583	1.93246	10.8975	4.08641	41.5087	2.67075	17.3931	52.0807	130.164	105.009	178.285
Chili_GLEAN_105718	Capana03g000390	90.0552	78.7309	40.9656	47.3917	16.3072	8.77272	6.32306	1.95789	3.96274	2.23677	22.783	4.0912	6.68863	16.5476	27.1675	53.4978	25.967
Chili_GLEAN_138944	Capana05g000912	89.9732	136.693	144.187	140.957	65.3844	63.1536	102.097	190.56	258.122	229.403	75.0712	176.919	149.377	102.669	42.9096	140.368	49.6681
Chili_GLEAN_110519	Capana10g002205	89.9281	118.952	88.3516	111.309	89.4737	94.5117	56.3846	58.1184	48.8813	30.6666	106.538	41.6692	70.9815	61.8398	48.15	71.9482	112.599
Chili_GLEAN_114564	Capana02g002585	89.9262	189.329	88.6923	140.961	44.9074	26.8176	45.032	11.6924	12.3309	4.97325	64.9035	2.72159	91.6873	209.107	213.462	229.134	277.084
Chili_GLEAN_126923	Capana03g003037	89.9131	66.6298	60.286	66.8039	60.0178	50.588	41.89	44.2174	48.4223	52.0682	57.1735	39.5856	39.4352	36.5204	61.201	37.8013	53.4565
Chili_GLEAN_141745	NA	89.9083	89.6888	65.6107	78.9383	26.9037	38.7601	65.8551	79.2528	173.855	187.068	47.4358	222.138	40.7562	55.6947	97.854	83.9509	123.325
Chili_GLEAN_105503	Capana09g000278	89.905	101.755	146.429	115.799	74.7083	127.664	301.056	73.6147	82.5099	107.589	205.002	130.304	39.3567	39.6683	148.996	32.018	93.369
Chili_GLEAN_122898	NA	89.8976	116.398	98.9682	112.996	120.946	72.7055	107.311	43.5565	88.7213	42.8922	95.4418	58.2722	119.382	44.8532	52.041	116.38	65.3044
Chili_GLEAN_127583	Capana03g002301	89.855	20.2268	58.3698	86.5833	104.702	339.83	204.417	1237.21	1179.16	2586.23	191.145	1877.08	7.19315	31.2495	62.5722	63.1684	109.255
Chili_GLEAN_115882	NA	89.844	91.5131	103.798	97.0161	92.3907	95.4707	160.703	132.99	170.517	180.619	136.115	135.59	75.0951	81.7449	62.5075	121.235	64.6119
Chili_GLEAN_111743	Capana03g004504	89.844	121.696	95.2206	82.719	14.4629	7.34206	12.0635	10.0628	3.31989	3.49433	53.5453	2.50144	31.7325	52.4782	62.5659	91.1936	101.717
Chili_GLEAN_108813	Capana12g000408	89.8338	99.6425	163.753	123.87	112.578	72.4217	136.775	65.3638	96.4895	60.3751	119.564	67.1383	85.4562	36.7205	84.4884	134.495	55.8499
Chili_GLEAN_120146	NA	89.8021	74.9313	40.5187	46.1605	18.3882	14.8784	11.8715	12.7943	13.3972	13.2891	18.2064	16.0784	25.2523	13.1948	16.2623	26.5716	21.689
Chili_GLEAN_131894	Capana07g002111	89.7991	25.3822	2.49275	1.95211	0.511761	0.38598	0.290672	0.725036	3.12801	4.36455	2.37751	4.75605	11.3279	21.5433	59.8512	5.27356	9.93532
Chili_GLEAN_106618	Capana01g004286	89.6747	121.867	114.887	137.448	70.3315	91.0016	114.283	95.0329	143.03	174.103	108.927	161.536	50.6102	68.2492	174.483	105.914	203.997
Chili_GLEAN_118932	NA	89.6322	62.0734	19.1797	89.0156	6.08458	4.35965	18.8925	44.9039	17.4933	1.81812	19.6694	6.84036	69.1949	473.006	287.636	15.048	757.608
Chili_GLEAN_141534	Capana03g002114	89.6251	99.7162	105.865	107.208	59.8242	31.3431	49.7318	21.81	48.4971	56.2775	82.2497	51.7655	405.08	406.741	49.9625	126.959	107.797
Chili_GLEAN_132768	Capana05g000857	89.466	91.6527	196.559	161.471	70.9733	252.598	492.657	1219.83	1067.49	3117.98	295.965	2363.94	655.412	771.377	186.51	382.061	495.848
Chili_GLEAN_132181	Capana08g001717	89.4135	110.413	102.238	109.892	65.647	69.6092	73.4536	64.8223	81.1371	96.4073	80.4632	105.641	80.4446	53.8941	95.6911	122.398	96.7017
Chili_GLEAN_118797	Capana10g001923	89.329	108.132	60.6393	78.9587	119.358	73.1712	59.7042	36.1753	53.5626	39.6842	87.7354	54.1308	163.12	77.7333	65.3982	89.9943	74.0584
Chili_GLEAN_114289	Capana07g001803	89.2138	103.468	213.048	175.567	63.8879	168.364	920.936	599.992	731.743	1274.19	267.381	932.537	29.8268	103.672	317.71	52.0962	158.263
Chili_GLEAN_136613	Capana00g004703	89.1513	83.9399	40.3256	55.3299	9.87815	9.79575	4.57162	10.3901	8.4479	2.04977	17.7758	4.03075	60.4772	47.4769	14.9475	23.6006	48.4001
Chili_GLEAN_117320	Capana08g001380	89.1502	64.8124	2.71	7.71057	5.80363	3.16772	1.87951	21.8342	12.9653	0.998291	62.6752	1.03019	11.1654	32.3547	66.6286	53.9817	280.514
Chili_GLEAN_114119	NA	89.0753	76.6494	41.8859	38.1586	23.9798	21.9155	75.9762	47.7453	44.3145	62.834	34.3401	34.9358	12.6711	19.032	142.332	50.9339	66.1668
Chili_GLEAN_139774	Capana02g000306	88.9242	77.5464	137.132	110.855	32.7711	56.6967	233.301	126.958	194.446	180.781	123.801	124.682	16.0082	60.7852	418.388	57.1684	159.175
Chili_GLEAN_105770	Capana00g002390	88.8365	81.4799	44.6392	49.6922	47.0989	34.7407	23.1591	46.7333	33.1468	16.5209	31.5318	15.3635	97.2565	22.4775	21.4052	88.2667	26.015
Chili_GLEAN_107198	Capana03g000690	88.7685	89.4229	147.354	125.63	63.7177	63.7146	103.971	107.503	187.109	160.533	118.769	192.306	36.1851	43.4145	49.6532	151.937	65.1968
Chili_GLEAN_108204	Capana09g002339	88.7638	102.284	169.685	147.248	122.599	107.35	126.947	95.7951	104.932	58.2592	169.455	88.549	53.7155	55.5158	144.402	123.306	136.677
Chili_GLEAN_102491	Capana09g002331	88.6514	80.4652	55.9625	43.4853	49.9694	137.064	325.304	148.589	396.38	640.822	121.693	453.736	80.0831	46.3019	74.9722	31.3128	48.037
Chili_GLEAN_101622	NA	88.6053	56.9187	70.3463	50.7478	25.7928	31.2269	48.2383	28.1178	61.7476	57.4253	50.5697	38.7275	24.8781	58.2586	70.1707	57.1498	95.7947
Chili_GLEAN_128553	Capana11g000057	88.594	1.82615	2.13884	12.8258	5.71604	3.35538	39.817	91.2608	16.236	290.542	84.1335	741.662	28.4721	382.119	132.936	8.33523	23.7795
Chili_GLEAN_109781	NA	88.5559	218.566	189.929	247.762	75.8544	59.08	85.0257	65.529	63.0286	57.2283	106.454	60.4687	171.283	139.47	47.5531	127.553	183.512
Chili_GLEAN_105090	Capana05g000028	88.5559	107.125	54.6031	51.9414	12.9476	11.4668	18.4469	11.3699	4.441	4.15217	28.1009	8.52764	55.5079	53.1367	140.677	76.1444	74.5385
Chili_GLEAN_109656	Capana02g001509	88.5387	96.3812	166.877	142.195	78.9406	74.561	159.236	137.162	226.139	189.333	127.34	176.78	31.7153	48.623	68.4992	84.9615	113.218
Chili_GLEAN_109748	Capana03g001303	88.5184	84.8298	55.8273	76.1166	67.1047	61.1691	68.6673	108.137	89.0142	60.4535	72.2899	71.1562	66.1302	41.1261	70.7694	119.685	81.4597
Chili_GLEAN_111886	Capana06g000619	88.5156	89.7069	120.9	142.014	71.91	68.1167	57.8403	59.1309	84.9364	54.4514	92.1747	53.0206	41.8222	47.2188	66.0531	78.0291	130.525
Chili_GLEAN_133266	Capana02g000662	88.498	80.4479	86.8072	79.4079	54.2987	45.3262	65.246	71.533	81.1649	74.3981	68.5047	58.1598	78.6829	81.4283	74.7601	64.4447	89.164
Chili_GLEAN_125205	NA	88.4762	62.1135	60.6744	62.8152	28.6144	23.0472	37.6452	23.7229	42.2071	44.4974	53.209	26.3428	18.5307	27.3244	59.1582	37.1482	58.934
Chili_GLEAN_107001	Capana02g001885	88.4589	104.309	88.1413	106.121	63.7451	49.8872	56.4505	56.8083	61.4463	50.4352	72.9745	67.6561	240.388	102.837	49.2048	76.2824	73.5684
Chili_GLEAN_131709	Capana00g004374	88.411	84.3194	82.309	66.6157	60.664	53.4422	36.8817	32.4923	48.0724	31.2458	59.1675	24.0703	236.823	64.0601	63.9375	53.832	48.1865
Chili_GLEAN_119678	NA	88.3259	33.0273	48.862	41.2136	26.9825	19.9216	31.3898	40.5092	41.9484	23.6778	43.7354	19.3699	2.64071	9.64836	34.1428	16.4148	16.229
Chili_GLEAN_132448	Capana03g003627	88.3191	55.2479	86.8591	64.0767	54.4367	47.7458	54.2774	92.4527	116.668	66.2479	68.6662	44.3939	98.3145	53.8847	32.4433	56.5553	25.0595
Chili_GLEAN_137472	Capana10g001286	88.2783	74.5309	111.595	101.462	75.7236	40.6888	123.867	45.29	82.8247	59.3516	85.4419	72.5585	164.93	84.3228	30.7919	90.969	23.0553
Chili_GLEAN_140528	Capana09g001505	88.2059	101.774	131.567	122.103	88.0571	94.5845	203.057	164.003	207.406	211.2	146.706	167.958	30.9422	49.8185	67.1436	85.8466	68.5324
Chili_GLEAN_126456	NA	88.1334	129.792	137.396	143.662	57.2051	75.3856	227.798	67.2812	136.118	132.662	107.326	83.4625	26.0423	35.9631	176.808	69.9607	196.531
Chili_GLEAN_116609	Capana07g002495	88.0763	91.4106	178.395	135.149	77.2747	71.3919	148.044	127.401	85.494	139.341	125.589	196.499	17.4034	30.0281	161.494	91.7036	101.82
Chili_GLEAN_127273	Capana02g003613	88.061	95.4631	44.5134	59.8264	1.53528	0.0643301	0	0.263649	0	0	3.03793	0.0383552	12.5057	4.88828	4.8826	49.7824	6.67086
Chili_GLEAN_112513	Capana02g002845	88.0192	98.4167	91.1563	101.214	41.4671	36.9487	43.5628	71.6605	108.354	86.5084	112.964	82.8887	28.4463	44.2494	67.877	94.7892	102.559
Chili_GLEAN_126919	NA	87.9935	68.4401	28.2933	44.96	31.8756	13.6454	15.9981	8.40479	19.3184	21.1712	24.8591	26.4294	24.4654	23.9741	47.8926	52.5896	24.4505
Chili_GLEAN_129706	Capana04g000377	87.9838	88.803	78.0768	87.5796	29.8948	30.4645	23.3714	28.3312	36.5609	47.9	40.4237	71.1474	13.9491	19.1453	41.4969	46.9944	55.3332
Chili_GLEAN_134017	NA	87.9809	80.8481	145.229	84.6155	153.118	117.078	114.788	95.1496	118.486	86.2116	141.904	110.007	187.49	100.809	42.7722	167.163	38.8821
Chili_GLEAN_130871	Capana00g004284	87.8447	68.3759	55.6228	59.5281	27.5679	27.3885	19.405	20.3104	22.9974	23.3881	35.1188	23.6378	39.2019	53.4925	35.7726	47.5448	56.1607
Chili_GLEAN_122795	NA	87.8113	78.233	52.1728	52.832	43.8026	21.4541	15.9386	20.457	19.5045	9.08931	48.3787	12.2739	27.9144	45.636	64.8242	48.255	79.7576
Chili_GLEAN_127277	Capana02g003617	87.7939	108.652	95.042	130.7	46.9798	43.9088	57.4158	56.2359	126.068	165.477	118.011	116.194	47.8605	65.4588	150.268	80.1924	170.379
Chili_GLEAN_105391	Capana06g002945	87.7635	81.8233	88.3077	87.0451	51.0076	56.3381	70.9021	48.2906	49.4536	83.9097	92.3201	74.1636	90.2717	55.625	83.2027	111.802	72.1202
Chili_GLEAN_103590	Capana00g001921	87.733	63.4658	51.8353	36.039	19.0474	14.283	22.6132	9.89786	25.3309	18.6665	24.4587	12.7208	22.5317	34.033	56.0823	67.3047	20.7253
Chili_GLEAN_112671	Capana10g001559	87.625	72.5482	77.6405	92.628	15.9294	15.0179	24.9753	19.921	22.6991	6.83963	9.7736	3.51765	11.9141	20.3052	33.5682	9.89287	36.6104
Chili_GLEAN_124301	NA	87.5773	87.3816	88.9079	91.9334	39.3538	43.2526	118.926	72.2978	97.4779	92.5028	79.1082	53.865	10.6522	20.7252	97.284	45.1785	110.031
Chili_GLEAN_123047	Capana04g000695	87.4525	66.8276	36.2917	49.2035	20.7541	27.226	30.1442	57.2046	63.0216	31.9639	38.5717	28.5265	7.58477	14.3045	57.3268	21.7436	52.7009
Chili_GLEAN_127231	Capana02g003571	87.3103	90.0591	62.6525	79.7709	67.3244	66.3862	82.1035	98.2958	109.155	80.0258	76.2149	95.2843	36.0979	24.8711	77.4035	54.5982	75.1997
Chili_GLEAN_127143	Capana01g001058	87.1829	103.984	63.401	89.3899	29.5773	27.1641	30.003	27.321	33.4119	35.8548	44.2777	66.1058	48.7797	64.2107	51.1022	51.8076	62.6237
Chili_GLEAN_125723	Capana10g002263	87.1814	173.276	31.2836	55.669	13.9868	6.27924	13.1354	4.93249	3.64379	5.90835	22.5622	12.6043	22.8807	39.6484	159.247	221.229	140.965
Chili_GLEAN_106368	NA	87.1774	79.0101	97.1244	114.188	45.3568	50.9902	75.5446	57.5139	80.8019	77.4291	60.3425	71.492	23.1062	28.5531	135.276	67.9401	124.497
Chili_GLEAN_128402	Capana01g003904	87.1259	85.7407	109.178	79.2791	27.622	40.6969	55.9809	38.1306	46.1494	41.5201	65.5921	41.9369	40.6892	75.5365	161.729	95.3161	106.192
Chili_GLEAN_132452	Capana03g003623	87.0868	79.8938	108.273	104.358	57.5552	56.6889	62.975	64.2605	77.5554	67.0052	101.283	95.6092	20.745	38.0786	66.9052	86.6101	84.9088
Chili_GLEAN_105997	Capana03g001314	87.0696	217.791	131.856	71.9438	69.2609	58.091	11.5443	0.845452	1.98137	1.36214	151.013	0.459181	105.34	12.0626	22.5598	0.120255	10.1345
Chili_GLEAN_111760	Capana03g004521	86.9309	143.493	80.6629	88.9045	82.3646	92.2294	104.723	85.319	171.018	154.311	87.8965	138.991	75.7626	58.2408	134.879	75.733	203.67
Chili_GLEAN_120702	Capana12g001095	86.9211	66.9252	74.0133	75.3717	31.2802	34.1032	58.8729	57.2614	66.4384	77.1648	74.5318	78.1458	32.392	78.1935	109.536	90.0375	71.1232
Chili_GLEAN_112119	Capana04g002342	86.9206	86.4207	86.5972	82.3981	42.6286	37.7309	63.8407	25.9889	51.6945	56.2222	85.9588	55.1632	26.9572	53.0475	92.8347	98.4809	72.6867
Chili_GLEAN_110439	NA	86.8857	102.625	85.6465	110.067	54.8607	63.6501	79.3747	105.622	93.6259	88.3478	93.2179	113.584	105.656	145.436	48.4951	175.144	123.542
Chili_GLEAN_131728	Capana08g002568	86.8529	77.4342	61.208	71.7801	41.9241	41.8355	61.809	40.4972	43.8873	51.1618	64.3808	56.5776	38.3029	26.2451	59.6993	48.3426	120.43
Chili_GLEAN_104723	NA	86.8113	106.884	162.154	277.034	45.5953	18.3892	12.1532	3.77895	15.3112	3.55013	99.6726	4.42901	23.5817	40.9393	64.0375	464.794	310.426
Chili_GLEAN_108881	Capana05g002353	86.8023	95.3758	122.642	110.211	89.6734	91.6578	157.513	122.858	133.762	163.052	122.555	167.935	127.885	135.354	103.234	180.401	138.841
Chili_GLEAN_129524	Capana08g002736	86.7759	117.145	79.6122	79.799	30.418	19.8369	55.3164	60.0908	72.6137	49.0123	39.5122	44.3523	56.314	45.408	30.223	48.785	38.7716
Chili_GLEAN_131580	Capana00g004344	86.7709	72.4107	27.2454	34.3103	5.71482	1.99008	2.29067	2.93422	5.65273	9.3747	5.28202	12.7336	11.344	35.6714	30.0071	55.1229	17.5631
Chili_GLEAN_132094	Capana04g001484	86.7262	90.0744	88.2231	103.283	108.61	64.3622	97.4986	87.4988	116.914	70.5091	82.9514	84.2243	56.5651	43.4025	48.4343	84.5106	62.5494
Chili_GLEAN_103732	Capana02g001840	86.7262	68.8069	82.5163	73.1102	44.1827	33.5742	75.2572	20.8399	73.0919	48.1559	91.1035	38.8728	14.5539	10.2835	9.55042	44.92	31.6589
Chili_GLEAN_102041	NA	86.713	87.335	93.0062	74.4385	61.1405	75.994	234.626	146.192	221.269	193.548	99.776	129.456	30.6226	48.2619	109.168	64.4163	66.4397
Chili_GLEAN_133111	Capana08g002266	86.6439	188.294	154.093	204.404	31.4322	91.9844	111.749	194.539	147.624	86.7238	128.02	151.739	2.45503	14.4102	116.217	44.8477	203.687
Chili_GLEAN_122193	Capana02g002219	86.6372	75.9749	48.847	53.1311	32.3173	25.6184	64.8378	10.5318	20.5683	26.1048	36.4739	13.8915	79.9916	32.3301	151.645	41.0227	81.411
Chili_GLEAN_118526	NA	86.5742	53.1665	37.9124	21.4064	10.5029	23.2694	69.2659	12.09	9.70871	13.6486	37.019	3.05027	30.1269	27.1408	220.211	9.19953	20.9365
Chili_GLEAN_112064	Capana11g000046	86.5477	157.581	240.01	221.359	22.1988	29.1948	74.5575	24.4296	106.645	50.1655	174.532	38.2889	38.6475	83.3015	102.598	96.0448	53.8182
Chili_GLEAN_101962	Capana02g002762	86.532	122.137	56.9456	82.7591	7.73459	2.50097	0.559729	0.308733	0.307502	0.671503	11.5539	0.898277	9.20028	13.5581	12.7998	11.0991	64.5866
Chili_GLEAN_118692	NA	86.5178	78.6488	38.4848	52.6769	44.9365	23.0835	21.2693	9.4605	37.4955	5.37958	22.3038	6.15286	10.5294	14.1504	12.3007	13.6543	10.7851
Chili_GLEAN_129896	Capana05g001335	86.5074	84.6202	56.2434	74.9779	28.6206	21.9409	40.6401	13.8232	17.1997	13.6381	41.0515	13.061	12.508	19.9298	44.993	37.208	50.7486
Chili_GLEAN_123953	Capana02g001694	86.4208	96.9055	84.2176	91.1884	43.1875	25.3251	18.3575	15.1483	11.423	9.88556	47.4496	11.2899	50.9843	61.6656	93.6927	95.5833	100.072
Chili_GLEAN_103513	NA	86.2887	47.5326	5.55545	13.2832	27.0469	9.93339	0.462716	0.314775	0.245898	0	5.204	0.488457	8.60277	9.11556	13.8527	59.9396	26.3786
Chili_GLEAN_103354	Capana11g000817	86.2557	70.0432	122.897	105.257	38.1981	52.7732	178.347	82.1372	128.042	210.264	98.7685	94.28	22.1262	34.7778	149.316	39.1004	108.933
Chili_GLEAN_104088	NA	86.1625	77.7796	59.3809	62.4463	51.663	28.1222	39.0085	57.9249	57.781	36.1813	53.2767	49.0916	9.05512	16.9948	16.3261	30.4213	19.5096
Chili_GLEAN_123906	NA	86.1527	90.0394	85.0831	86.3085	51.7961	52.5145	58.6779	56.2667	111.105	75.4827	51.4465	82.6672	36.7285	21.3774	90.1588	64.2244	72.0618
Chili_GLEAN_108713	Capana03g000354	86.1385	116.864	116.003	116.37	66.4639	57.6768	135.782	53.9892	117.917	93.485	118.049	65.7329	130.324	107.869	45.0872	83.5689	100.1
Chili_GLEAN_135404	Capana02g003352	86.1186	99.57	6.31944	15.5369	0.835094	1.18096	2.70099	1.27723	10.949	3.18415	8.14993	2.81647	37.309	188.663	23.7738	72.7875	28.9509
Chili_GLEAN_120920	NA	86.0675	115.158	120.489	141.114	105.507	110.781	113.585	92.3234	129.726	106.247	139.358	76.2836	182.329	108.4	133.228	85.2719	186.327
Chili_GLEAN_101314	Capana00g001201	86.0631	71.2692	43.767	69.075	40.43	23.3054	37.5072	41.6203	53.3461	15.8561	37.4537	35.1928	11.1426	32.0374	76.6579	35.9484	210.724
Chili_GLEAN_131922	Capana07g002139	86.0271	122.216	104.456	98.2963	146.9	111.413	161.472	36.2351	95.534	114.146	135.705	132.928	186.447	61.9478	83.1809	128.805	72.7754
Chili_GLEAN_123864	Capana06g001424	85.9797	130.226	242.69	178.65	73.7305	67.2585	213.374	93.7522	296.601	251.964	194.096	282.244	126.449	99.0371	48.9161	250.268	101.533
Chili_GLEAN_109291	NA	85.9797	88.5028	84.3209	85.1444	190.129	72.7293	58.1635	53.9652	61.8187	66.6166	79.8407	68.3064	169.137	53.6815	44.2543	77.6188	41.2995
Chili_GLEAN_113565	NA	85.9682	92.6026	82.4264	81.6066	42.939	50.1872	72.3196	45.272	59.9482	62.6096	87.1824	60.6072	28.7452	36.8745	80.8233	59.6015	90.584
Chili_GLEAN_140352	Capana12g001301	85.9458	137.439	149.195	189.584	116.804	96.1243	107.121	80.0273	140.662	177.216	145.572	110.626	445.155	332.052	290.029	294.679	329.864
Chili_GLEAN_123609	Capana06g001711	85.9117	119.565	197.542	131.621	119.054	91.1641	123.63	83.2213	117.383	198.722	132.15	119.287	85.5132	37.6997	27.8811	43.805	27.1376
Chili_GLEAN_141915	Capana11g001170	85.9107	68.2171	49.783	56.8966	35.7367	21.3008	26.1801	17.4957	20.1331	33.7604	29.082	26.6793	210.808	342.612	29.1312	33.8347	27.8454
Chili_GLEAN_109097	Capana06g001085	85.8062	109.643	150.961	93.582	55.9293	85.5897	242.651	33.437	45.6203	39.0569	180.853	29.5465	27.9878	86.1863	103.945	33.3581	73.2521
Chili_GLEAN_116507	NA	85.7999	94.16	141.587	128.803	77.3578	107.593	124.788	129.316	147.663	223.597	145.577	236.162	128.09	101.899	69.8787	140.839	115.636
Chili_GLEAN_127470	Capana08g000252	85.66	97.2949	60.7602	74.3351	31.48	27.4295	27.9847	32.6902	50.7214	23.3895	42.873	29.6846	16.4569	29.9432	82.6509	41.9349	86.9587
Chili_GLEAN_138815	Capana12g000516	85.6563	97.8262	79.9462	97.218	61.4549	66.7864	74.3626	98.0486	104.559	125.575	90.8066	119.206	48.7579	48.0257	97.3759	89.4602	102.625
Chili_GLEAN_122573	NA	85.6424	172.017	128.866	212.836	44.5735	18.1168	65.7203	218.841	198.703	127.833	87.9603	83.4085	21.9325	71.8637	140.406	83.0792	210.452
Chili_GLEAN_106115	Capana03g000757	85.6088	84.8618	62.0672	71.9566	67.1853	58.4879	82.3213	116.909	89.1557	86.6416	72.5646	76.5965	82.7971	50.5291	70.6617	52.9016	73.89
Chili_GLEAN_113948	NA	85.5899	65.0647	44.5878	110.184	17.5663	19.9485	137.189	180.096	183.92	240.08	62.9838	253.136	104.586	212.462	40.5474	503.964	231.276
Chili_GLEAN_131877	Capana07g002094	85.5888	78.0195	40.8932	55.0091	19.9411	19.8506	18.766	26.7407	35.5829	16.2656	31.7319	23.5389	23.0466	23.5292	52.3919	48.0479	78.0779
Chili_GLEAN_139273	NA	85.5716	91.347	151.524	102.782	110.447	85.6314	145.223	88.1165	122.794	39.5677	160.821	46.0934	185.248	199.162	83.5456	98.6508	131.599
Chili_GLEAN_118926	Capana00g003406	85.5369	118.781	182.101	158.635	65.3059	76.3184	114.33	36.2928	102.495	63.1946	154.405	48.1012	17.45	36.7532	91.3756	217.521	253.438
Chili_GLEAN_102059	Capana01g002658	85.4494	193.772	96.1712	159.739	5.16346	0.69959	0.965879	0.657064	1.1199	0	10.3542	0.173797	50.9843	122.047	409.549	81.214	245.195
Chili_GLEAN_120956	Capana05g000599	85.3397	58.0846	93.6539	62.401	22.5869	59.1984	202.591	10.4182	12.8469	59.6352	90.5048	23.5515	19.0927	31.6108	262.702	0.174564	126.148
Chili_GLEAN_107491	NA	85.2787	63.9356	120.548	84.9512	27.0861	35.5986	166.903	168.754	151.356	175.26	159.438	90.2195	4.39631	38.6435	91.8066	25.2137	75.2957
Chili_GLEAN_112942	NA	85.2544	82.5791	93.5858	114.525	31.0836	26.1916	40.5017	50.8285	93.2806	67.4348	48.4967	118.714	11.5895	24.1708	60.0667	77.1549	85.4115
Chili_GLEAN_103023	Capana02g002600	85.2459	101.784	72.9951	92.4259	34.2534	25.416	47.9629	35.0789	64.7984	114.465	46.3523	56.7816	207.553	127.725	63.1426	54.9068	76.6096
Chili_GLEAN_131163	Capana06g001401	85.2277	76.0418	64.2907	100.967	36.0338	40.6657	33.6069	60.0126	49.2653	79.6933	46.4209	84.6911	37.3087	71.5751	133.982	89.7384	111.248
Chili_GLEAN_124316	Capana10g000973	85.1893	100.708	64.5632	92.3741	66.4071	51.0997	49.5466	45.762	65.3312	36.5102	60.4687	24.6526	159.853	58.858	87.3864	60.7562	103.706
Chili_GLEAN_101319	Capana00g001204	85.1893	89.4698	196.353	151.945	107.713	54.7404	899.412	2553.35	878.887	1156.35	123.874	0.310096	17.3646	121.104	80.7011	95.5045	108.009
Chili_GLEAN_118597	Capana06g001003	85.1706	86.7854	81.464	81.2389	30.0971	25.211	21.2442	24.4129	26.0842	25.5824	38.6453	28.8545	25.0228	30.1042	69.986	40.7399	66.4213
Chili_GLEAN_103203	NA	85.1635	454.435	55.4222	135.949	1.24039	0.224886	1.40001	0.368667	0.539996	0	7.94194	0.160899	2815.76	804.77	104.889	219.848	102.112
Chili_GLEAN_106685	Capana09g000452	85.1337	82.9537	32.1134	39.804	25.8884	15.1302	15.7957	17.564	14.1182	7.68703	18.1619	18.6964	47.0285	95.6813	38.6757	53.7545	81.7835
Chili_GLEAN_134476	NA	85.1007	93.5389	98.9852	103.327	49.4193	57.2723	60.8354	53.6808	43.6667	54.5369	108.046	175.347	29.2546	37.9823	83.9761	61.4928	91.6221
Chili_GLEAN_104631	NA	85.0923	80.648	34.7079	41.1655	34.4873	34.0937	34.4839	23.0042	43.7284	25.6969	39.6109	25.6821	5.55265	9.74895	33.6948	52.5348	47.6099
Chili_GLEAN_104961	Capana01g002634	85.076	114.974	66.3534	61.6027	43.8977	33.496	111.88	25.669	61.3202	67.4495	65.933	40.1074	35.7773	23.5897	87.4326	17.3982	50.6939
Chili_GLEAN_122146	Capana06g000068	85.0557	61.3578	64.4412	51.2831	44.7211	30.5954	35.7785	45.6838	76.6015	78.3453	61.6701	115.012	27.9283	31.1872	37.6826	64.4359	45.8941
Chili_GLEAN_105554	Capana00g002376	84.9951	133.009	113.463	147.095	68.0939	92.5826	44.9897	79.8952	49.9305	63.9114	63.8726	84.2269	43.724	31.2612	125.763	53.7541	134.267
Chili_GLEAN_102509	Capana03g003829	84.9892	75.448	78.924	79.177	34.8546	45.8954	54.6731	66.2235	77.2734	37.1191	59.6627	36.5933	11.5531	40.6823	116.358	52.391	151.291
Chili_GLEAN_133852	Capana02g003415	84.9529	92.1194	115.772	95.5164	62.381	56.7108	117.05	61.3337	99.4287	72.0694	89.0242	96.6069	24.3988	52.4413	67.4039	129.712	82.0909
Chili_GLEAN_139051	NA	84.931	77.1645	89.0817	70.2647	26.0923	11.1576	19.2111	27.7745	28.1852	8.7519	37.7462	15.7605	2.45982	9.47011	46.7062	10.6404	50.0195
Chili_GLEAN_103163	Capana01g002599	84.8873	86.0666	83.9851	88.4412	100.531	106.908	146.249	88.2053	133.897	146.504	105.571	116.796	288.388	81.3646	113.366	147.823	79.4903
Chili_GLEAN_105500	Capana09g000281	84.874	104.947	103.565	137.091	53.7092	44.2808	99.1852	99.9076	114.445	86.8604	99.1648	111.365	30.5527	52.373	95.5947	108.358	112.055
Chili_GLEAN_131225	Capana03g001701	84.7931	111.655	132.938	137.29	55.8115	57.7267	118.673	97.354	144.748	145.89	90.4506	133.097	45.2077	46.049	127.4	126.749	113.73
Chili_GLEAN_117082	NA	84.7898	48.0614	8.97085	19.2849	0.781333	0.460388	0	0.188685	0	0	1.51245	0	23.602	4.298	6.76317	6.94435	4.7741
Chili_GLEAN_136289	Capana07g001205	84.7373	122.532	40.1874	58.4269	21.3653	19.9853	2.47549	1.61235	1.70039	0.623452	8.50844	2.43945	32.3712	7.45936	23.7593	51.8303	133.151
Chili_GLEAN_111008	Capana04g001839	84.7109	76.8001	63.6941	62.4927	54.0038	33.7288	45.9777	20.3413	28.4489	26.0066	51.9396	17.4371	19.7724	18.7704	48.346	44.6829	48.8654
Chili_GLEAN_122509	Capana07g001624	84.6797	112.162	56.8884	62.4868	33.1512	10.2635	2.92546	0.474915	0.317998	0	17.2665	0.236879	24.5325	15.3823	31.9379	35.6813	89.8483
Chili_GLEAN_131714	Capana08g002554	84.6424	87.0757	123.6	133.681	100.507	71.9109	113.195	86.8076	130.697	152.484	141.225	114.886	99.164	74.2881	59.0932	127.78	106.393
Chili_GLEAN_132818	Capana06g000813	84.6038	91.805	68.9538	68.0814	39.3064	36.4069	73.8957	18.6512	34.8121	47.7788	42.5817	23.2572	25.4868	20.8897	193.874	24.3025	102.415
Chili_GLEAN_119300	Capana06g002250	84.5306	194.492	406.63	235.325	78.534	181.777	581.986	185.411	331.772	339.412	365.568	320.204	166.766	167.707	309.454	118.778	497.014
Chili_GLEAN_113922	NA	84.5306	78.6978	50.6152	49.8453	40.6363	27.4561	31.4154	23.2902	36.6435	24.2849	38.0194	20.1009	40.9859	20.1008	27.827	44.8058	37.7551
Chili_GLEAN_122010	Capana02g000286	84.4993	102.335	87.5444	107.096	81.2726	93.7293	97.023	93.9221	114.338	109.172	97.425	136.021	57.0752	46.8203	96.4593	96.7836	119.32
Chili_GLEAN_133476	Capana03g000088	84.4887	83.7449	50.9274	61.2999	29.8282	26.2961	27.8999	21.7146	29.2906	20.7329	38.9262	31.2236	45.7711	27.8176	32.0088	38.4723	40.8015
Chili_GLEAN_114512	Capana00g003131	84.4765	58.8561	39.9423	33.4301	41.941	33.7685	44.4365	10.3502	9.24047	18.2954	42.5685	7.22746	13.6772	8.87703	28.7369	0	26.4268
Chili_GLEAN_107413	NA	84.4711	80.0769	51.483	54.4568	18.0481	19.7631	71.5238	51.3269	101.509	82.0664	30.1623	16.5092	23.4476	16.9793	119.416	13.1688	93.5035
Chili_GLEAN_122970	Capana08g000763	84.4384	102.396	105.888	70.9398	9.90161	0.98263	3.94663	1.0068	1.37637	0.648834	23.0338	0.781158	22.4006	37.8671	44.9089	43.4984	41.0114
Chili_GLEAN_110240	NA	84.3605	138.728	68.9153	46.7461	19.2307	7.85642	56.7374	12.6937	2.90229	0.598573	44.05	5.04452	115.856	80.692	83.9697	133.763	35.3344
Chili_GLEAN_128639	Capana10g001701	84.2412	122.668	120.211	125.317	68.6656	88.4338	129.111	106.221	129.294	167.68	140.547	173.228	154.947	165.206	274.653	185.657	297.105
Chili_GLEAN_141046	Capana08g000220	84.2321	85.7766	85.0281	88.5824	68.7292	52.4058	81.7144	107.587	98.9215	113.123	90.6738	77.7261	67.605	67.774	87.4668	139.856	102.541
Chili_GLEAN_112644	Capana02g001588	84.1702	142.338	161.126	143.085	131.613	124.882	80.2199	77.4283	116.295	51.5375	122.124	63.5755	51.9027	68.6509	184.63	161.523	131.937
Chili_GLEAN_133271	Capana02g000667	84.1199	104.849	168.044	137.552	141.492	110.043	80.7459	43.3654	83.4062	26.4532	135.746	57.257	98.5549	46.103	120.42	222.374	97.8894
Chili_GLEAN_140297	Capana07g000898	84.1052	33.0888	19.7615	26.1532	129.569	603.156	188.332	1185.35	832.696	122.486	269.851	320.584	1.94117	4.03931	7.25987	8.00724	5.64425
Chili_GLEAN_133438	Capana03g000050	84.0721	86.3461	100.797	108.182	37.2311	35.7115	59.2406	36.8681	77.4364	68.6568	83.0817	57.4806	36.341	42.23	56.683	54.0977	90.9246
Chili_GLEAN_118468	Capana04g002871	84.0476	111.1	83.925	78.0667	36.1067	32.8963	56.488	41.8142	33.8858	49.0151	54.5242	67.4252	35.5322	41.6099	80.4252	86.6078	74.6836
Chili_GLEAN_131791	Capana08g002631	84.0183	148.435	244.721	161.848	125.642	52.4	164.111	88.1935	155.171	113.33	161.517	233.037	101.947	37.9684	105.532	190.867	129.238
Chili_GLEAN_135615	Capana05g000556	83.9952	105.939	141.227	153.435	120.956	134.537	172.124	132.324	152.39	167.378	138.335	214.241	583.687	212.012	73.7452	139.428	86.0419
Chili_GLEAN_107519	Capana12g000228	83.9711	97.5175	71.9849	73.6913	45.1045	40.6794	60.6976	50.6336	47.6847	52.6469	64.4125	49.7892	46.8513	48.4755	62.7933	33.3169	96.8097
Chili_GLEAN_103313	NA	83.9335	62.1908	43.6939	44.44	21.4685	13.344	6.60464	4.44466	3.60892	2.88384	29.4554	4.38565	19.9576	17.1981	30.766	32.7008	24.0445
Chili_GLEAN_105913	Capana07g000235	83.9302	84.0888	70.2073	83.6443	22.1277	22.7579	118.898	42.2633	45.9656	17.1403	76.7834	27.1377	18.8934	44.7769	49.6253	18.1379	75.9709
Chili_GLEAN_128467	Capana06g000762	83.9139	87.9583	68.0484	82.7324	49.599	34.7436	49.969	41.7907	48.0784	40.4332	58.1649	23.7285	29.1968	52.9857	73.5123	60.8844	96.6189
Chili_GLEAN_119332	Capana02g001157	83.898	97.497	96.2537	108.49	56.2414	64.2784	75.7087	42.8636	59.5309	103.14	79.1282	91.2505	57.088	58.2866	90.701	96.7326	90.3393
Chili_GLEAN_117859	NA	83.8883	52.7763	57.7385	56.4931	31.7136	38.2293	51.9071	133.177	143.175	146.372	48.0333	161.39	12.1676	16.9713	101.003	57.5018	64.7075
Chili_GLEAN_119978	Capana08g001897	83.8767	85.8533	77.8169	70.4625	86.4658	65.8338	51.0942	51.185	52.9569	50.4384	80.5066	57.677	120.744	63.0152	81.8725	102.349	75.8722
Chili_GLEAN_110348	NA	83.8679	59.1781	1.66556	2.49078	0.069379	0.261635	0.197031	1.5414	1.80619	0.259138	0.470046	1.24795	1805.59	665.374	4.32389	0.21448	10.3184
Chili_GLEAN_113451	Capana00g003021	83.7344	68.0129	85.2214	78.9764	48.2634	44.3227	89.0088	62.5635	80.5285	77.992	66.1961	65.5035	30.8505	30.711	38.8183	46.7707	44.0837
Chili_GLEAN_105944	Capana07g001255	83.7224	89.5979	89.8662	85.5374	45.2887	36.5311	43.7625	48.3339	44.1635	40.0726	58.7045	36.2593	41.8003	46.0282	61.885	73.6268	98.0704
Chili_GLEAN_141689	Capana05g002407	83.6338	115.13	98.9477	78.5759	39.1063	51.9122	74.4483	52.126	62.8597	86.4653	100.615	89.2089	29.2918	59.6106	222.22	182.293	161.993
Chili_GLEAN_133117	Capana08g002260	83.6314	79.6128	84.0808	86.7767	41.6998	41.5388	85.366	149.897	191.539	121.562	81.2466	137.916	22	38.5262	88.0112	87.5625	99.7679
Chili_GLEAN_134850	Capana05g002046	83.6282	76.6009	76.0583	69.4685	59.6361	61.1861	63.0622	40.412	54.1922	63.869	76.0921	87.9652	92.6056	38.4727	56.808	88.8254	52.8094
Chili_GLEAN_103802	Capana08g000136	83.5477	66.3666	98.4618	42.3035	4.10143	20.7057	35.0684	64.5395	177.16	308.115	114.735	98.762	5.10485	90.8548	3.512	18.269	22.7041
Chili_GLEAN_100314	Capana00g000314	83.5243	70.527	100.523	61.8508	38.469	50.9534	95.5286	53.2534	75.5869	60.4594	48.7697	60.9117	29.4329	24.9527	60.5002	69.0931	59.3092
Chili_GLEAN_106925	NA	83.5122	92.8478	269.575	144.878	131.329	110.631	152.611	66.2101	139.651	83.9732	190.53	122.983	82.6811	51.9096	88.6003	274.899	91.2476
Chili_GLEAN_109457	Capana00g002780	83.5096	74.6344	91.6163	70.0415	41.93	34.2139	68.6456	54.0251	93.2688	49.4992	66.9741	27.0746	28.8322	19.0116	43.7983	49.4975	31.7405
Chili_GLEAN_124807	Capana12g000829	83.462	73.7923	64.4257	113.193	59.2067	20.8845	19.731	32.8267	48.4953	11.6119	8.86848	9.1125	320.266	121.083	143.404	95.2517	60.3203
Chili_GLEAN_107918	NA	83.2984	160.959	181.294	174.025	204.342	139.233	150.355	89.2729	186.613	41.8482	205.417	101.81	59.4159	22.3386	150.078	136.87	99.0165
Chili_GLEAN_102741	Capana12g000027	83.2875	114.037	271.406	97.0536	13.888	7.09878	42.2921	26.669	165.153	117.028	113.85	87.2829	7.81532	81.8545	201.998	521.068	219.097
Chili_GLEAN_123689	NA	83.2739	62.2219	62.0141	77.9779	74.7561	53.975	80.3196	76.4886	92.5416	116.535	67.9686	78.0222	68.9003	67.7598	59.0635	55.0698	63.7198
Chili_GLEAN_128504	Capana06g000725	83.252	54.6812	33.2533	25.6307	35.25	33.6535	166.338	0.344812	1.31314	0.333323	95.5281	0.702277	2.71837	4.65783	66.5346	0.27588	80.469
Chili_GLEAN_128406	Capana01g003908	83.1607	8.60086	15.6686	1.44816	490.791	1079.46	232.482	12.9304	0.216452	0	487.419	25.5829	331.981	131.662	78.2392	0.0985285	0.198885
Chili_GLEAN_118690	Capana03g002867	83.0537	63.7577	38.1063	60.4284	38.1455	19.1389	13.7931	11.7025	20.9398	7.03215	26.4617	3.3129	10.1401	12.3985	20.5952	17.8826	16.5161
Chili_GLEAN_119299	NA	83.0211	120.111	401.712	190.841	60.0198	174.046	431.648	138.76	237.938	285.272	214.469	159.574	41.0135	43.9583	147.405	144.216	301.463
Chili_GLEAN_133513	Capana03g000125	82.9315	66.9689	120.823	109.35	76.0622	58.2885	75.7413	71.7669	85.036	67.8232	122.797	67.053	59.2953	55.0858	67.2781	124.744	103.747
Chili_GLEAN_135521	Capana11g000906	82.8768	89.2356	80.5862	96.2508	56.685	61.6458	88.8956	78.4414	94.5118	54.8529	95.0434	67.6923	29.2559	36.4081	138.851	72.4095	116.013
Chili_GLEAN_137728	NA	82.7871	95.8145	122.191	101.849	54.0311	55.0693	74.4179	91.1009	122.315	137.723	81.5044	104.794	48.1893	64.5122	146.627	102.326	123.399
Chili_GLEAN_110569	Capana00g002919	82.7548	89.5299	87.3947	77.8682	39.6897	44.1071	75.4604	83.7893	137.35	81.1849	82.2052	110.759	31.805	26.5085	30.8212	44.2787	21.0222
Chili_GLEAN_109521	Capana08g001595	82.7193	68.0997	66.3747	55.9544	93.617	73.1823	63.8482	66.4338	73.9106	65.2236	70.8472	74.4037	122.912	42.1145	57.5612	122.525	45.8884
Chili_GLEAN_132609	Capana11g001632	82.6466	78.9745	40.5872	46.7364	39.663	41.7287	7.07398	1.66578	0.650643	0.031574	24.0541	0.646226	12.9436	14.2919	16.3514	16.6553	26.7269
Chili_GLEAN_105694	Capana01g000927	82.6463	77.7517	97.463	82.5394	54.6152	48.755	61.9747	97.0579	96.0115	63.4211	65.3006	57.0134	67.0841	107.437	158.852	70.4009	115.684
Chili_GLEAN_115649	Capana12g000806	82.6332	79.1698	122.089	93.073	49.0328	47.5335	85.722	45.3022	35.0758	23.0352	110.152	52.942	18.3498	30.1823	87.1083	93.4849	108.42
Chili_GLEAN_113310	Capana08g002408	82.6095	136.284	240.493	149.194	113.264	113.243	228.211	93.1727	166.767	92.664	310.29	124.935	38.5322	37.911	249.281	192.928	187.053
Chili_GLEAN_129536	Capana08g002748	82.5747	74.8759	10.7889	31.7334	3.68588	1.96411	1.8963	0.154801	0.453482	0	2.86946	0.900807	407.938	78.8879	40.3203	63.9915	26.8341
Chili_GLEAN_128190	Capana03g002498	82.5724	116.181	129.836	114.025	100.405	88.8605	135.074	74.8568	118.347	77.6749	145.99	86.256	331.917	146.659	96.1818	137.213	91.9508
Chili_GLEAN_105507	NA	82.546	152.343	159.783	200.191	46.9072	56.2348	82.1477	110.582	130.439	165.378	110.432	170.387	49.2374	82.5824	128.538	53.5622	115.04
Chili_GLEAN_110612	Capana04g002243	82.5284	106.811	65.9036	67.3318	39.7351	48.7441	40.5169	44.7608	69.466	59.6192	50.0984	67.4037	21.0709	25.6422	74.5725	73.2046	82.5905
Chili_GLEAN_113125	Capana10g001880	82.5263	93.032	105.358	134.168	27.2887	72.4632	286.527	184.975	316.255	259.753	147.367	232.263	28.4752	65.9537	364.531	10.1194	523.284
Chili_GLEAN_134175	NA	82.4937	73.4078	50.5095	58.5972	41.1259	30.501	36.855	34.4293	39.1022	24.0655	43.3866	25.4288	44.542	54.9961	41.9269	40.1189	57.1723
Chili_GLEAN_119266	Capana02g002069	82.485	39.8741	153.287	102.262	329.158	665.545	265.096	1584.73	2263.87	811.19	373.101	996.616	17.6769	85.6481	212.262	2.30654	93.2468
Chili_GLEAN_109264	Capana06g001472	82.4551	116.085	110.411	126.057	114.671	105.091	123.53	103.726	176.481	123.512	113.05	116.123	199.471	82.2398	126.394	120.363	178.799
Chili_GLEAN_129691	Capana04g000362	82.4074	90.7721	124.113	99.3166	60.7669	45.5015	113.036	59.0609	108.551	106.83	111.093	65.7847	63.4785	50.929	43.0031	104.236	118.987
Chili_GLEAN_109013	Capana05g002337	82.3895	79.4776	29.5922	73.6945	11.4051	8.8758	3.31024	2.54635	5.41949	1.75822	17.1826	2.05631	12.2359	20.206	55.6939	15.5223	96.8515
Chili_GLEAN_110880	Capana02g001348	82.3276	87.7055	96.8551	78.3167	54.3538	68.4211	132.309	75.0053	116.171	107.539	98.2941	109.419	25.37	31.8652	106.386	114.635	97.5479
Chili_GLEAN_113556	Capana05g000172	82.327	247.855	513.19	918.727	298.656	20.9843	12.5793	8.18299	3.76026	0.465314	9.1637	0.373473	54.6452	50.6582	5.94287	10.6123	15.5479
Chili_GLEAN_139164	Capana04g000890	82.3101	75.6442	76.7614	95.6913	24.4186	13.402	15.1934	4.48494	5.38513	2.08747	48.2109	2.19098	12.2806	31.6193	46.3087	130.834	88.1117
Chili_GLEAN_116309	Capana08g001874	82.3035	65.0422	62.3986	68.5349	27.7459	22.773	24.1465	12.117	22.5381	16.5902	51.6324	20.1833	15.0095	51.5416	56.779	98.3161	121.683
Chili_GLEAN_138778	Capana12g000479	82.284	67.3849	105.505	77.4552	34.1345	46.3326	135.264	59.6482	41.6863	59.8845	61.7213	43.0258	99.0439	84.4416	100.946	57.1371	90.7165
Chili_GLEAN_132180	Capana08g001716	82.2481	71.9749	29.5082	82.3247	33.6749	18.5774	5.91623	8.20321	8.32239	4.4627	16.9724	8.51387	109.708	54.705	88.6345	80.7294	149.766
Chili_GLEAN_135113	NA	82.1826	428.466	392.574	161.339	161.507	126.937	37.1001	74.4937	62.248	0.590259	247.782	8.52764	147.623	517.537	132.413	1337.29	71.9882
Chili_GLEAN_133408	Capana03g000020	82.1503	77.2837	75.8248	77.2053	64.8774	53.0163	51.9908	66.2623	79.1929	109.618	74.758	108.235	63.1532	53.4643	53.8531	71.5895	68.385
Chili_GLEAN_105464	Capana03g000647	82.1235	71.1224	62.6199	59.5784	33.3658	24.7643	28.0998	26.5651	25.3496	10.6158	40.7068	12.8021	14.0294	19.9288	91.1452	73.1656	79.8847
Chili_GLEAN_130000	Capana10g002068	82.0609	92.3108	110.089	112.917	28.1242	37.5245	86.3843	45.0116	65.8973	73.1595	110.567	72.8327	20.5259	32.0262	97.6402	91.0922	144.261
Chili_GLEAN_101974	Capana05g000044	82.0334	88.0065	106.65	100.459	51.9592	68.3127	66.5789	76.0332	80.557	66.4568	78.8034	88.7793	30.0446	42.6858	93.3736	111.204	117.398
Chili_GLEAN_116443	Capana06g000177	82.0281	85.9129	86.7176	85.5753	137.899	151.491	97.3735	108.013	99.3055	119.28	119.958	118.664	60.256	52.6678	70.7913	60.4998	73.5696
Chili_GLEAN_119835	Capana10g002490	82.0243	90.0818	125.372	128.375	100.257	81.1612	105.881	92.8004	158.07	88.8062	119.683	118.502	49.1551	51.0823	70.8623	142.468	92.8832
Chili_GLEAN_108044	Capana06g000196	82.0081	107.354	129.107	118.802	21.037	16.8772	63.4772	20.614	44.9903	29.5602	75.7661	49.9151	22.7981	82.0813	249.913	282.961	211.744
Chili_GLEAN_125116	Capana11g000118	81.9332	97.2384	126.649	111.275	75.9975	85.1687	164.939	79.9638	107.6	126.534	138.633	199.547	64.9589	41.6568	58.0774	155.476	65.5541
Chili_GLEAN_124830	Capana08g000311	81.891	77.0554	59.0334	67.3198	47.2752	41.1357	59.324	57.0164	77.3177	60.4929	67.9326	65.0361	41.2014	41.2471	51.8945	46.8996	54.3819
Chili_GLEAN_104526	Capana01g002605	81.8566	64.1292	65.2939	72.9547	45.3522	42.6358	46.1528	36.6776	67.0647	62.669	49.2379	49.47	33.6001	51.3412	61.1213	96.842	89.2616
Chili_GLEAN_124280	Capana08g000044	81.8471	79.5314	53.956	58.4681	47.3388	47.6757	51.0626	67.5736	100.328	63.4856	46.4973	80.223	23.962	12.2196	50.4197	34.4509	44.705
Chili_GLEAN_118363	Capana07g002369	81.7853	100.803	93.1742	97.7975	41.7932	53.1411	49.4218	50.1694	82.5168	57.6542	50.9554	62.4938	17.8875	24.5349	79.6105	84.7049	102.723
Chili_GLEAN_115949	Capana01g002051	81.7385	97.1648	91.783	106.476	67.3153	64.0522	88.2849	87.1011	96.7779	127.25	98.0305	164.847	39.2671	48.261	83.9526	89.2583	118.303
Chili_GLEAN_110201	Capana04g002806	81.7358	86.2339	93.7648	93.0917	63.6978	61.1769	109.403	87.7351	146.561	97.0602	83.3873	86.9149	37.6358	27.1537	61.0143	68.3013	62.1139
Chili_GLEAN_111610	Capana02g001496	81.7126	82.1885	98.051	95.6911	33.243	42.7816	46.6048	40.3153	42.8573	46.8846	64.869	51.7047	14.1713	16.736	68.082	86.7266	84.7798
Chili_GLEAN_108051	Capana06g000203	81.7061	105.146	239.537	181.397	95.0366	97.5252	136.92	67.2865	77.5354	66.3411	204.795	111.611	117.724	109.893	133.277	157.869	151.872
Chili_GLEAN_134920	Capana11g000505	81.6965	37.7209	2.30252	5.27544	0.290259	0.656758	4.17651	23.8323	2.56264	18.81	2.30364	44.1175	121.602	65.8869	12.9978	12.8017	0.241504
Chili_GLEAN_104080	Capana09g001086	81.6962	68.9204	76.5709	72.066	53.8585	56.5465	48.5881	81.2626	91.034	91.1019	60.5823	109.4	22.9084	29.7236	66.8792	46.6129	57.0273
Chili_GLEAN_121985	NA	81.6961	112.591	58.9608	69.6138	33.9516	25.6621	55.7599	190.98	159.433	61.0833	50.2822	185.826	35.588	26.8087	22.2946	75.4012	46.6498
Chili_GLEAN_120885	Capana02g000496	81.6847	106.3	48.4125	75.6159	44.498	33.206	77.9355	26.7421	20.1797	15.5648	146.74	38.13	100.519	330.053	176.318	20.7613	64.5199
Chili_GLEAN_138165	Capana00g004767	81.6661	95.3215	64.0761	59.1754	17.3583	10.7769	19.3377	31.2516	21.0455	9.81752	26.2934	18.9195	43.1315	100.161	33.7152	77.1479	41.2436
Chili_GLEAN_127723	Capana03g001081	81.6519	71.5016	229.876	178.002	70.1712	80.6355	193.211	159.589	203.112	169.929	271.051	219.791	35.5535	81.476	81.3929	373.599	107.126
Chili_GLEAN_126127	Capana10g000890	81.6242	113.31	64.2522	86.4577	41.4242	31.7084	19.6434	16.3932	26.7183	28.0923	37.4052	30.4394	57.6479	26.6049	32.9409	54.8486	55.8389
Chili_GLEAN_119253	Capana02g002056	81.62	100.22	95.4967	116.589	77.0797	94.563	103.899	53.7144	66.9042	93.9874	91.8839	125.291	113.102	49.1461	157.515	62.172	151.835
Chili_GLEAN_125017	NA	81.6195	66.7642	69.4545	72.0326	87.4696	71.8329	58.1827	70.4594	59.3349	63.9377	69.6148	62.2442	44.4587	53.0244	49.9478	80.5039	76.7076
Chili_GLEAN_113604	Capana08g001047	81.5594	36.9662	32.3311	20.5166	11.1984	13.3664	57.5751	9.72556	28.5487	34.1045	36.0952	20.732	4.48562	6.41372	21.2836	5.1346	11.9138
Chili_GLEAN_103375	Capana05g002476	81.5554	78.3114	88.598	74.7878	63.157	54.0239	54.0502	67.1001	61.4081	61.9387	69.5863	97.9752	57.8491	54.046	82.0264	108.37	67.4434
Chili_GLEAN_129525	Capana08g002737	81.4987	70.8651	56.9784	31.5011	13.2228	27.2716	86.9717	103.475	115.263	105.241	49.896	162.49	56.9532	73.3759	43.3708	31.4234	76.1294
Chili_GLEAN_109750	Capana03g001305	81.3638	98.4811	120.268	88.9522	42.6927	52.4914	95.1077	81.7189	106.446	65.8913	108.729	89.2822	19.6436	33.0209	66.2268	149.078	102.104
Chili_GLEAN_109924	Capana00g002831	81.349	105.991	1.13784	11.848	3.1341	2.44088	0.644971	0.460696	2.39069	1.845	1.25292	1.91489	37.3573	18.1293	14.3113	74.2108	3.61388
Chili_GLEAN_122301	Capana04g000289	81.2991	91.581	86.0605	72.2766	34.6954	42.1527	157.621	49.7686	118.54	150.765	63.4383	43.5991	12.1226	23.6992	126.879	20.6424	97.6695
Chili_GLEAN_134588	Capana01g001338	81.2777	53.3634	91.7227	62.0364	21.7067	14.0124	33.2272	17.8044	29.9399	15.7214	46.6914	11.517	141.067	364.849	23.2109	56.1583	42.8807
Chili_GLEAN_110700	Capana07g001493	81.1699	93.8305	107.054	99.9545	72.6163	53.8376	108.117	57.6503	118.583	86.4006	103.788	131.776	88.1195	72.9434	113.231	98.8873	103.6
Chili_GLEAN_112313	Capana06g001178	81.1693	72.4334	65.2272	52.9364	15.1904	13.6853	25.8449	6.00533	13.0449	11.8843	27.3894	7.91225	90.7572	139.735	80.754	75.6376	59.6869
Chili_GLEAN_141552	Capana03g002132	81.1572	84.5321	77.6039	73.284	79.6011	49.8569	43.6945	32.3052	25.9664	14.539	75.4379	21.2328	41.7221	36.1123	49.0184	70.3493	86.2373
Chili_GLEAN_118084	NA	81.1281	85.2863	81.3617	74.3348	148.356	256.145	454.287	272.525	208.909	171.521	285.839	254.416	96.3821	94.3146	93.1562	206.902	93.1003
Chili_GLEAN_141686	Capana05g002404	81.1246	182.916	143.868	167.294	137.77	110.693	109.797	123.749	161.445	216.247	145.767	211.077	59.5757	85.7917	247.522	184.325	208.286
Chili_GLEAN_133051	NA	81.1187	58.6387	15.6841	12.6437	3.90108	0.136216	0.0683874	0.139567	0.245312	0	2.72691	0	3.66765	0.887206	1.58416	7.07215	3.23078
Chili_GLEAN_134622	NA	81.1091	106.966	7.91745	13.6163	1.70672	0.357568	0	0.549544	0.429297	0.354155	1.46833	0	63.1569	4.46375	10.5055	10.357	9.07248
Chili_GLEAN_141366	Capana03g003612	81.1032	95.7275	82.4172	75.9346	32.0764	40.8101	89.5261	32.5362	56.0422	67.6854	67.8727	103.837	24.5503	28.3066	76.4157	28.0535	58.5419
Chili_GLEAN_119108	Capana11g001227	81.0577	65.6216	101.841	80.8202	33.4169	51.9477	140.314	30.7714	56.9599	66.3103	75.1568	41.0603	28.5825	21.4815	112.171	58.4213	73.8723
Chili_GLEAN_102573	Capana03g000245	81.0247	70.0623	70.5867	67.9957	30.877	33.868	49.121	43.1215	53.6448	52.9948	53.2863	42.1912	148.839	145.651	51.3624	54.1803	44.09
Chili_GLEAN_107247	Capana03g003804	80.9874	81.9811	96.7873	98.0709	17.9189	23.9592	62.1107	49.097	104.342	139.457	84.8689	144.689	3.38983	7.25171	7.31293	175.452	131.588
Chili_GLEAN_121071	NA	80.9119	107.033	92.7702	88.1105	45.2828	69.4188	159.861	87.631	158.189	162.268	107.826	183.818	33.22	37.5606	101.075	79.745	151.806
Chili_GLEAN_134595	Capana01g001345	80.9079	97.5337	126.838	114.887	81.9228	43.9809	145.193	78.9145	133.425	83.9348	125.763	89.0286	37.6631	46.8112	34.1428	73.8668	69.582
Chili_GLEAN_129818	Capana04g000764	80.8746	93.0155	59.054	59.9616	68.4777	99.9878	194.866	37.3085	64.749	96.6942	85.0691	59.1459	52.5718	22.6482	106.982	21.0833	106.395
Chili_GLEAN_125372	Capana02g001194	80.834	60.6975	51.8674	58.3555	23.1046	36.45	40.776	33.1969	55.1953	48.7867	54.7254	50.6438	18.5085	23.6456	77.585	55.1548	77.6434
Chili_GLEAN_133819	Capana02g003382	80.8328	58.2471	22.1613	44.709	10.9426	9.08462	8.19421	4.7855	8.50377	11.133	14.0159	9.18048	14.7592	7.35447	31.9185	22.8327	42.069
Chili_GLEAN_111215	NA	80.8274	127.476	162.149	117.44	106.196	120.429	158.836	100.823	185.8	166.028	138.023	158.273	105.056	55.5834	110.658	184.784	94.6694
Chili_GLEAN_127126	Capana05g000978	80.8035	69.8687	65.9788	119.773	7.86638	4.23784	21.0101	108.281	158.999	142.318	25.9678	131.389	8.41521	18.4013	28.8576	10.7116	18.554
Chili_GLEAN_113311	Capana08g002409	80.7457	161.85	221.571	131.953	24.6972	7.59356	2.66405	1.78104	1.04349	0.181231	41.5141	2.5092	25.2246	85.3108	142.014	29.0497	301.368
Chili_GLEAN_125369	Capana02g001191	80.7304	67.5105	56.4057	54.074	25.3005	22.8311	32.2907	32.7906	43.4363	39.3091	39.3988	41.1816	17.3894	34.5962	48.3132	46.9724	54.9298
Chili_GLEAN_108937	Capana07g001241	80.7073	112.938	214.739	116.208	49.0795	49.9026	99.3364	48.2358	71.9442	49.0933	125.867	54.3738	35.2749	89.6523	277.127	296.908	200.542
Chili_GLEAN_125947	Capana01g001442	80.6948	164.233	142.111	142.571	28.4677	24.1744	45.0552	22.2116	70.3037	43.7764	72.8985	25.5495	13.6523	19.5751	25.6457	1.71658	25.833
Chili_GLEAN_123603	Capana06g001705	80.5979	91.4393	103.473	111.806	85.0092	63.6224	68.6703	54.4912	81.7144	54.5481	97.9734	88.315	76.1353	103.15	59.37	102.963	51.2339
[truncated: 33,186 more rows]
