# Supplementary material for: Identification of MicroRNA Targets of Capsicum spp. Using MiRTrans—a Trans-Omics Approach
Source: Front Plant Sci. 2017 Apr 10;8:495. doi: 10.3389/fpls.2017.00495 (PMC5385386; doi:10.3389/fpls.2017.00495)
Supplement: Supplementary file 4 [file Table4.XLSX]

## Sheet: Table S4
Table S4. Gene Ontology enrichment for the non-transcription factor miRNA targets.
GO_ID	GO_Term	GO_Class	P value	Adjusted P value	Enrich Direct	Genes
GO:0043170	macromolecule metabolic process	BP	6.57741e-08	1.2826e-05	Over	Capana01g002876,Capana10g002436,Capana04g002585,Capana03g003745,Capana09g002164,Capana07g002088,Capana11g002380,Capana12g002890,Capana11g000220,Capana09g002434,Capana12g000664,Capana03g000834,Capana02g002438,Capana08g002518,Capana02g003700,Capana02g001512,Capana12g002767,Capana08g002533,Capana01g003639,Capana06g002791,Capana03g003698,Capana02g002115,Capana03g004414,Capana01g000345,Capana06g000514…
GO:0019222	regulation of metabolic process	BP	1.37765e-05	0.00134321	Over	Capana09g002164,Capana11g000220,Capana09g002434,Capana12g000664,Capana03g000834,Capana02g002438,Capana06g002791,Capana01g000345,Capana06g000514,Capana12g000256,Capana10g000731,Capana10g000732,Capana10g000733,Capana03g000260,Capana07g002485,Capana03g002749,Capana08g000084,Capana02g001374,Capana03g002557,Capana10g002486,Capana04g000490,Capana07g000168,Capana02g002660,Capana02g002706,Capana04g000018…
GO:0003676	nucleic acid binding	MF	5.299e-05	0.00292673	Over	Capana10g002436,Capana06g000689,Capana09g002164,Capana04g001058,Capana12g000664,Capana08g002533,Capana06g000514,Capana01g002566,Capana01g002573,Capana10g000731,Capana10g000732,Capana10g000733,Capana03g000260,Capana07g002485,Capana03g002749,Capana08g000084,Capana02g001374,Capana02g000906,Capana10g002486,Capana02g002706,Capana04g000859,Capana06g002575,Capana02g003062,Capana08g000475,Capana08g000474…
GO:0050789	regulation of biological process	BP	6.00354e-05	0.00292673	Over	Capana07g001792,Capana06g000689,Capana09g002164,Capana01g000973,Capana11g000220,Capana09g002434,Capana12g000664,Capana03g000834,Capana02g002438,Capana02g003700,Capana02g002754,Capana06g002791,Capana03g004414,Capana01g000345,Capana06g000514,Capana06g000011,Capana06g000016,Capana02g002552,Capana12g000256,Capana10g000731,Capana10g000732,Capana10g000733,Capana01g001580,Capana03g000260,Capana07g002485…
GO:0003700	sequence-specific DNA binding transcription factor activity	MF	0.000170585	0.0066528	Over	Capana03g000260,Capana03g002749,Capana02g001374,Capana02g002706,Capana04g000859,Capana02g003062,Capana08g000475,Capana08g000474,Capana11g000079,Capana04g002531,Capana02g000700,Capana12g001247,Capana12g001248,Capana07g002159,Capana06g000481,Capana11g000645
GO:0006807	nitrogen compound metabolic process	BP	0.000279286	0.00907678	Over	Capana05g000037,Capana01g001469,Capana09g002164,Capana07g002088,Capana11g002380,Capana12g002890,Capana11g000220,Capana09g002434,Capana12g000664,Capana02g002438,Capana02g003700,Capana12g002767,Capana08g002533,Capana02g002754,Capana06g002791,Capana01g002972,Capana01g000345,Capana10g001888,Capana06g000514,Capana03g002529,Capana01g002566,Capana07g000178,Capana02g002552,Capana12g000256,Capana01g000561…
GO:0050794	regulation of cellular process	BP	0.000342024	0.00952781	Over	Capana09g002164,Capana11g000220,Capana09g002434,Capana12g000664,Capana03g000834,Capana02g002438,Capana02g003700,Capana06g002791,Capana03g004414,Capana01g000345,Capana06g000514,Capana06g000011,Capana02g002552,Capana12g000256,Capana10g000731,Capana10g000732,Capana10g000733,Capana01g001580,Capana03g000260,Capana07g002485,Capana08g000084,Capana11g000743,Capana02g001374,Capana03g002557,Capana10g001461…
GO:0009605	response to external stimulus	BP	0.000479618	0.0116907	Over	Capana03g004414,Capana01g002566,Capana06g000011,Capana12g000256,Capana10g000731,Capana10g000732,Capana10g000733,Capana05g000256,Capana06g003032,Capana08g001178,Capana02g000012,Capana08g002836,Capana08g002837,Capana10g000991,Capana10g002068,Capana02g000816,Capana12g001247,Capana02g003376,Capana11g000937,Capana07g000776
GO:0044419	interspecies interaction between organisms	BP	0.000586913	0.0127164	Over	Capana07g002088,Capana01g000345,Capana10g000731,Capana10g000732,Capana10g000733,Capana06g001437,Capana10g002068,Capana11g001115
GO:0035821	modification of morphology or physiology of other organism	BP	0.000730694	0.0142485	Over	Capana07g002088,Capana01g000345,Capana10g000731,Capana10g000732,Capana10g000733,Capana06g001437,Capana11g001115
GO:0007267	cell-cell signaling	BP	0.000822689	0.014584	Over	Capana01g000345,Capana10g000731,Capana10g000732,Capana10g000733,Capana04g001738,Capana11g001115
GO:0042562	hormone binding	MF	0.00245252	0.0398534	Over	Capana02g003700,Capana06g000011,Capana06g003032
BP: Biological Process. MF: Molecular Function
