# Supplementary material for: Identification of MicroRNA Targets of Capsicum spp. Using MiRTrans—a Trans-Omics Approach
Source: Front Plant Sci. 2017 Apr 10;8:495. doi: 10.3389/fpls.2017.00495 (PMC5385386; doi:10.3389/fpls.2017.00495)
Supplement: Supplementary file 5 [file Table5.xlsx]

## Sheet: Table S1
Table S5. MiRNA gene families conserved in plants
miRNA family	A. thalianaa	O. sativa a	Z. mays a	G. max a	C. annuum b
miR156	15	19	23	28	16
miR159	7	11	30	27	8
miR160	5	12	13	7	4
miR162	4	2	1	3	15
miR164	5	6	16	11	6
miR166	10	12	26	26	18
miR167	6	24	20	11	8
miR168	4	3	4	2	4
miR169	18	22	32	25	24
miR171	6	14	28	27	19
miR172	8	5	8	15	18
miR390	4	1	4	9	4
miR393	8	3	6	12	2
miR394	3	1	4	9	2
miR395	6	25	32	13	11
miR396	4	13	13	15	8
miR397	2	2	4	3	3
miR398	6	2	4	4	10
miR399	7	11	20	9	16
miR408	1	1	3	6	2
miR403	1	0	0	2	2
miR482	0	0	1	9	9
Total	130	189	292	273	209
All known miRNA families that are conserved between more than one plant species are listed together with the number of genes identiﬁed in the sequenced genomes. a Data come from miRBase (http://www.mirbase.org/) ; b Data come from the pepper genome reference (Qin C, Yu C, Shen Y, et al., 2014. Whole-genome sequencing of cultivated and wild peppers provides insights into Capsicum domestication and…
