# Supplementary material for: Identification of MicroRNA Targets of Capsicum spp. Using MiRTrans—a Trans-Omics Approach
Source: Front Plant Sci. 2017 Apr 10;8:495. doi: 10.3389/fpls.2017.00495 (PMC5385386; doi:10.3389/fpls.2017.00495)
Supplement: Supplementary file 10 [file Table10.xlsx]

## Sheet: Table S6
Table S10. Non-transcription factor targets of arabidopsis, rice, soybean and pepper miRNAs
microRNA family	Target family	A.t.	O.s.	Z.m	G. m	C.a	A.t. Conﬁrmed targets	O.s. Conﬁrmed targets	Z. m Conﬁrmed targets	G. m Conﬁrmed targets	C. a Conﬁrmed targets	Conﬁrmation method
miR162	Dicer [1]	1	1	1	2	3	DCL1 [1, 2]	Os03g02970 [3, 4]	GRMZM2G040762 [5]	Glyma12g35400, Glyma13g35110 [6]	Capana10g000731, Capana10g000732, Capana10g000733	5' RACE, Degradome
miR168	ARGONAUTE [7]	1	4	1	2	1	AGO1 [8, 9]	Os04g47870, Os02g45070, Os06g51310, Os02g58490 [3, 4]	AC209206.3_FG011 [10]	Glyma16g34300, Glyma09g29720 [6]	Capana12g000192	5' RACE, microRNA-resistant target, Degradome
miR393	F-box [11, 12]	4	3	1	6	2	TIR1, ABF1, ABF2, ABF3, At3g23690 [2, 12, 13]	Os05g05800, Os04g32460 [3], Os04g32460 [4]	GRMZM2G135978 [5]	Glyma03g36770, Glyma19g39420, Glyma16g05500, Glyma19g27280, Glyma10g02630 [6]	Capana02g003700, Capana06g000011, Capana06g003032	5' RACE, Degradome
miR394	F-box [12]	1	1	2	2	1	At1g27340 [2, 12, 14]		GRMZM2G119650, GRMZM2G064954 [5]	Glyma01g06230, Glyma06g01850 [6]	Capana11g001015	5' RACE, Degradome
miR395	APS [12]	2	0	1	NA	NA	APS1, APS4 [12]		GRMZM2G149952 [5]		Capana10g002068	5' RACE, Degradome
miR395	SO2 transporter [15]	1	1	0	NA	NA	AST68 (AT5G10180) [2, 16]	Os01g69940 [3]				5' RACE, Degradome
miR397	Laccase [11, 12]	3	2	1	NA	3	LAC2 (At2g29130), LAC4 (At2g38080), LAC17 (At5g60020) [12, 17, 18]	Os11g48060 [3], Os05g38420 (OsLAC) [19]	GRMZM2G094699 [5]		Capana06g000406, Capana09g001569, Capana10g001373	5' RACE, Degradome, microRNA-resistant target
miR398	CSD [12]	2	3	1	1	1	CSD1, CSD2 [2, 12, 20, 21]	Os07g46990, Os03g22810, Os04g48410 [3, 4]	AC234183.1_FGT002 [5]	Glyma19g42890 [6]	Capana11g000173	5' RACE, Degradome
miR398	CytC oxidase [11, 12]	1	0	0	0	0	At3g15640 [12]					5' RACE, Degradome
miR399	PO4 transporter [12]	1	1	1	NA	NA	PHO2/UBC24 (AT2G33770) [2, 16, 22, 23]	Os05g48390 [3, 4]	GRMZM2G153087, GRMZM2G082384 [5]		Capana00g004053	5' RACE, Degradome
miR408	Laccase [24]	3	0	0	NA	1	LAC3 (At2g30210) [24-26], CUPREDOXIN (At1G72230) [26], UCLACYANIN (At2G44790) [26]				Capana06g002269	5' RACE, Degradome
miR408	Plantacyanin [11]	1	5	0	NA	NA	PLANTACYANIN (AT2G02850) [2, 26],	Os03g15340 [29], Os02g52180, Os04g46130, Os06g11490, Os08g37670 [3, 4]				5' RACE, Degradome
Total		21	21	9	13	11
Predicted and conﬁrmed targets of Arabidopsis, rice, maize, soybean and peppr microRNAs that encode known or suspected non-transcription-factors are listed. For each target family, the number of predicted target genes in each of five plant species with sequenced genomes (A.t., Arabidopsis thaliana; O.s., Oryza sativa; Z.m., Zea mays; G.m., Glycine max; C.a., Capsicum annuum) is indicated.
	Reference
	1. Xie Z, Kasschau KD, Carrington JC: Negative feedback regulation of Dicer-Like1 in Arabidopsis by microRNA-guided mRNA degradation. Current Biology 2003, 13(9):784-789.
	2. Addo-Quaye C, Eshoo TW, Bartel DP, Axtell MJ: Endogenous siRNA and microRNA targets identified by sequencing of the Arabidopsis degradome. Current Biology 2008, 18(10):758-762.
	3. Li YF, Zheng Y, Addo‐Quaye C, Zhang L, Saini A, Jagadeeswaran G, Axtell MJ, Zhang W, Sunkar R: Transcriptome‐wide identification of microRNA targets in rice. The Plant Journal 2010, 62(5):742-759.
	4. Zhou M, Gu L, Li P, Song X, Wei L, CHen Z, Cao X: Degradome sequencing reveals endogenous small RNA targets in rice (Oryza sativa L. ssp. indica). Frontiers in Biology 2010, 5(1):67-90.
	5. Liu H, Qin C, Chen Z, Zuo T, Yang X, Zhou H, Xu M, Cao S, Shen Y, Lin H: Identification of microRNAs and their target genes in developing maize ears by combined small RNA and degradome sequencing. BMC genomics 2014, 15(1):25.
	6. Song Q-X, Liu Y-F, Hu X-Y, Zhang W-K, Ma B, Chen S-Y, Zhang J-S: Identification of microRNAs and their target genes in developing soybean seeds by deep sequencing. BMC Plant Biology 2011, 11(1):5.
	7. Rhoades MW, Reinhart BJ, Lim LP, Burge CB, Bartel B, Bartel DP: Prediction of plant microRNA targets. Cell 2002, 110(4):513-520.
	8. Vaucheret H, Vazquez F, Crété P, Bartel DP: The action of ARGONAUTE1 in the microRNA pathway and its regulation by the microRNA pathway are crucial for plant development. Genes & development 2004, 18(10):1187-1197.
	9. Vazquez F, Vaucheret H, Rajagopalan R, Lepers C, Gasciolli V, Mallory AC, Hilbert J-L, Bartel DP, Crété P: Endogenous trans-acting siRNAs regulate the accumulation of Arabidopsis mRNAs. Molecular cell 2004, 16(1):69-79.
	10. Zhang L, Chia J-M, Kumari S, Stein JC, Liu Z, Narechania A, Maher CA, Guill K, McMullen MD, Ware D: A genome-wide characterization of microRNA genes in maize. PLoS Genet 2009, 5(11):e1000716.
	11. Sunkar R, Zhu J-K: Novel and stress-regulated microRNAs and other small RNAs from Arabidopsis. The Plant Cell 2004, 16(8):2001-2019.
	12. Jones-Rhoades MW, Bartel DP: Computational identification of plant microRNAs and their targets, including a stress-induced microRNA. Molecular cell 2004, 14(6):787-799.
	13. Si-Ammour A, Windels D, Arn-Bouldoires E, Kutter C, Ailhas J, Meins F, Vazquez F: miR393 and Secondary siRNAs Regulate Expression of the TIR1/AFB2 Auxin Receptor Clade and Auxin-Related Development of Arabidopsis Leaves. Plant physiology 2011, 157(2):683-691.
	14. Ni Z, Hu Z, Jiang Q, Zhang H: Overexpression of gma-MIR394a confers tolerance to drought in transgenic Arabidopsis thaliana. Biochemical and Biophysical Research Communications 2012, 427(2):330-335.
	15. Adai A, Johnson C, Mlotshwa S, Archer-Evans S, Manocha V, Vance V, Sundaresan V: Computational prediction of microRNAs in Arabidopsis thaliana. Genome research 2005, 15(1):78-91.
	16. Allen E, Xie Z, Gustafson AM, Carrington JC: microRNA-directed phasing during trans-acting siRNA biogenesis in plants. Cell 2005, 121(2):207-221.
	17. Yamasaki H, Hayashi M, Fukazawa M, Kobayashi Y, Shikanai T: SQUAMOSA Promoter Binding Protein–Like7 Is a Central Regulator for Copper Homeostasis in Arabidopsis. The Plant Cell 2009, 21(1):347-361.
	28. Wang CY, Zhang S, Yu Y, Luo YC, Liu Q, Ju C, Zhang YC, Qu LH, Lucas WJ, Wang X: MiR397b regulates both lignin content and seed number in Arabidopsis via modulating a laccase involved in lignin biosynthesis. Plant biotechnology journal 2014, 12(8):1132-1142.
	21. Zhang Y-C, Yu Y, Wang C-Y, Li Z-Y, Liu Q, Xu J, Liao J-Y, Wang X-J, Qu L-H, Chen F: Overexpression of microRNA OsmiR397 improves rice yield by increasing grain size and promoting panicle branching. Nature biotechnology 2013, 31(9):848-852.
	19. Dugas DV, Bartel B: Sucrose induction of Arabidopsis miR398 represses two Cu/Zn superoxide dismutases. Plant molecular biology 2008, 67(4):403-417.
	20. Todesco M, Rubio-Somoza I, Paz-Ares J, Weigel D: A collection of target mimics for comprehensive analysis of microRNA function in Arabidopsis thaliana. PLoS Genet 2010, 6(7):e1001031.
	21. Kuo H-F, Chiou T-J: The role of microRNAs in phosphorus deficiency signaling. Plant physiology 2011, 156(3):1016-1024.
	22. Aung K, Lin S-I, Wu C-C, Huang Y-T, Su C-l, Chiou T-J: pho2, a phosphate overaccumulator, is caused by a nonsense mutation in a microRNA399 target gene. Plant physiology 2006, 141(3):1000-1011.
	23. Schwab R, Palatnik JF, Riester M, Schommer C, Schmid M, Weigel D: Specific effects of microRNAs on the plant transcriptome. Developmental cell 2005, 8(4):517-527.
	24. Lu S, Sun Y-H, Shi R, Clark C, Li L, Chiang VL: Novel and mechanical stress–responsive microRNAs in Populus trichocarpa that are absent from Arabidopsis. The Plant Cell 2005, 17(8):2186-2203.
	25. Thatcher SR, Burd S, Wright C, Lers A, Green PJ: Differential expression of microRNAs and their target genes in senescing leaves and siliques: insights from deep sequencing of small RNAs and cleaved target RNAs. Plant, cell & environment 2015, 38(1):188-200.
	26. Sunkar R, Girke T, Jain PK, Zhu J-K: Cloning and characterization of microRNAs from rice. The Plant Cell 2005, 17(5):1397-1411.
